# Supplementary material for: Longitudinal study investigating the influence of COMT gene polymorphism on cortical thickness changes in Parkinson's disease over four years
Source: Sci Rep. 2024 Apr 30;14:9920. doi: 10.1038/s41598-024-60828-7 (PMC11061119; doi:10.1038/s41598-024-60828-7)
Supplement: Supplementary file 1 — Supplementary Information. [file 41598_2024_60828_MOESM1_ESM.xlsx]

## Sheet: rs4633
Cortex	HETERO			HOMO			Time			Time *HETERO			Time *HOMO
	Coeff	P	P-FDR	Coeff	P	P-FDR	Coeff	P	P-FDR	Coeff	P	P-FDR	Coeff	P	P-FDR
Right MeanThickness	13.74	0.571	0.98913	-4.64	0.870	0.973731	-7.91	<0.001	0.00225	2.96	0.324	0.777	0.70	0.841	0.95375
Left MeanThickness	16.29	0.518	0.98913	-15.92	0.590	0.973731	-6.60	0.002	0.00933333	0.51	0.856	0.966812	0.68	0.835	0.95375
Right bankssts	-14.56	0.731	0.98913	26.18	0.598	0.973731	-7.65	0.058	0.116	-1.94	0.723	0.966812	-7.00	0.272	0.951481
Left bankssts	1.97	0.962	0.98913	-18.97	0.694	0.973731	-12.06	0.002	0.00933333	2.65	0.609	0.908571	5.16	0.390	0.95375
Right caudalanteriorcingulate	-14.43	0.775	0.98913	-33.88	0.567	0.973731	8.06	0.021	0.0544444	0.49	0.917	0.966812	-5.59	0.308	0.951481
Left caudalanteriorcingulate	-15.32	0.802	0.98913	45.51	0.526	0.973731	-0.46	0.908	0.922174	0.42	0.938	0.966812	-3.63	0.561	0.95375
Right caudalmiddlefrontal	10.74	0.716	0.98913	32.03	0.355	0.973731	-8.38	0.003	0.0123529	2.88	0.451	0.83475	-3.49	0.431	0.95375
Left caudalmiddlefrontal	3.99	0.914	0.98913	-3.68	0.932	0.973731	-4.77	0.142	0.211489	-0.66	0.881	0.966812	-1.24	0.809	0.95375
Right cuneus	33.70	0.391	0.98913	11.00	0.811	0.973731	-6.74	0.045	0.0975758	0.27	0.953	0.966812	1.85	0.727	0.95375
Left cuneus	25.71	0.459	0.98913	-38.34	0.346	0.973731	-3.36	0.345	0.439091	-5.80	0.234	0.712174	1.92	0.734	0.95375
Right entorhinal	94.80	0.218	0.98913	65.13	0.470	0.973731	-6.04	0.326	0.422593	0.60	0.943	0.966812	-18.16	0.063	0.84875
Left entorhinal	-2.64	0.973	0.98913	-5.81	0.950	0.977941	-8.46	0.229	0.314314	-13.72	0.154	0.567368	-3.53	0.751	0.95375
Right frontalpole	48.07	0.464	0.98913	-29.23	0.703	0.973731	-6.08	0.557	0.631129	23.23	0.102	0.476	22.54	0.173	0.951481
Left frontalpole	16.17	0.802	0.98913	-50.99	0.500	0.973731	-6.82	0.415	0.484167	32.60	0.005	0.116667	32.53	0.015	0.84875
Right fusiform	45.95	0.265	0.98913	-8.08	0.867	0.973731	-10.47	0.005	0.0184211	-4.47	0.375	0.83475	0.13	0.982	0.982
Left fusiform	26.06	0.526	0.98913	-15.29	0.751	0.973731	-8.81	0.020	0.0544444	-3.64	0.477	0.83475	-1.11	0.851	0.95375
Right inferiorparietal	16.37	0.598	0.98913	-13.98	0.701	0.973731	-8.92	0.006	0.02	2.34	0.594	0.908571	-1.15	0.821	0.95375
Left inferiorparietal	21.26	0.552	0.98913	-10.98	0.793	0.973731	-6.58	0.028	0.0653333	-1.98	0.626	0.908571	-2.48	0.597	0.95375
Right inferiortemporal	-22.57	0.527	0.98913	-22.05	0.598	0.973731	-9.31	0.011	0.035	1.18	0.810	0.966812	-2.02	0.723	0.95375
Left inferiortemporal	46.21	0.173	0.98913	-16.47	0.677	0.973731	-13.98	0.001	0.007	2.07	0.707	0.966812	3.55	0.579	0.95375
Right insula	77.11	0.053	0.8225	-21.20	0.648	0.973731	-15.41	<0.001	0.00056	9.99	0.036	0.28	10.24	0.063	0.84875
Left insula	26.07	0.468	0.98913	-31.46	0.455	0.973731	-6.38	0.046	0.0975758	-0.89	0.838	0.966812	-0.85	0.865	0.95375
Right isthmuscingulate	-4.25	0.932	0.98913	-36.79	0.530	0.973731	-11.51	<0.001	0.0014875	6.05	0.141	0.548333	8.36	0.078	0.84875
Left isthmuscingulate	72.87	0.094	0.8225	-7.58	0.882	0.973731	-5.71	0.070	0.129231	-7.55	0.079	0.457692	-1.78	0.719	0.95375
Right lateraloccipital	54.18	0.127	0.889	9.59	0.818	0.973731	-5.32	0.071	0.129231	-3.13	0.436	0.83475	-2.26	0.627	0.95375
Left lateraloccipital	41.30	0.272	0.98913	-54.11	0.220	0.973731	-8.28	0.005	0.0184211	-1.24	0.754	0.966812	0.83	0.856	0.95375
Right lateralorbitofrontal	-6.40	0.850	0.98913	8.36	0.833	0.973731	-6.42	0.079	0.134878	8.62	0.085	0.457692	5.28	0.361	0.951481
Left lateralorbitofrontal	1.88	0.956	0.98913	-45.54	0.255	0.973731	-7.75	0.036	0.0812903	5.08	0.314	0.777	5.63	0.335	0.951481
Right lingual	0.31	0.993	0.993	-6.58	0.878	0.973731	-5.99	0.072	0.129231	-0.45	0.920	0.966812	-0.26	0.961	0.982
Left lingual	-5.81	0.879	0.98913	-7.66	0.865	0.973731	-7.33	0.024	0.06	-2.23	0.614	0.908571	3.01	0.556	0.95375
Right medialorbitofrontal	-29.59	0.496	0.98913	-18.67	0.714	0.973731	-8.26	0.020	0.0544444	14.10	0.004	0.116667	9.31	0.097	0.84875
Left medialorbitofrontal	24.03	0.466	0.98913	-48.61	0.209	0.973731	-9.24	0.012	0.0365217	15.85	0.002	0.116667	8.80	0.131	0.951481
Right middletemporal	12.93	0.765	0.98913	38.41	0.450	0.973731	-11.49	0.002	0.00933333	2.42	0.626	0.908571	-1.34	0.816	0.95375
Left middletemporal	-44.12	0.300	0.98913	-82.44	0.100	0.973731	-14.64	<0.001	0.00056	6.33	0.179	0.6265	5.06	0.353	0.951481
Right paracentral	19.17	0.628	0.98913	4.93	0.915	0.973731	-8.09	0.054	0.111176	0.69	0.904	0.966812	-3.68	0.578	0.95375
Left paracentral	60.91	0.091	0.8225	15.93	0.705	0.973731	-1.99	0.637	0.686	-4.98	0.390	0.83475	-4.25	0.527	0.95375
Right parahippocampal	2.19	0.975	0.98913	-90.41	0.272	0.973731	-5.07	0.297	0.392264	2.69	0.685	0.959	-0.79	0.918	0.982
Left parahippocampal	76.60	0.311	0.98913	-151.00	0.090	0.973731	-5.38	0.256	0.344615	1.26	0.845	0.966812	-9.66	0.196	0.951481
Right parsopercularis	13.97	0.653	0.98913	-4.85	0.894	0.973731	-4.76	0.125	0.194444	2.63	0.534	0.89	0.27	0.957	0.982
Left parsopercularis	-7.45	0.826	0.98913	-18.39	0.644	0.973731	-9.79	0.003	0.0123529	9.44	0.033	0.28	5.90	0.247	0.951481
Right parsorbitalis	44.18	0.281	0.98913	-5.80	0.904	0.973731	-7.96	0.091	0.151667	7.89	0.219	0.712174	14.50	0.053	0.84875
Left parsorbitalis	20.31	0.671	0.98913	7.12	0.899	0.973731	-1.22	0.782	0.829394	1.17	0.846	0.966812	0.40	0.955	0.982
Right parstriangularis	-28.56	0.341	0.98913	8.39	0.811	0.973731	-4.93	0.208	0.297143	11.01	0.041	0.287	3.77	0.544	0.95375
Left parstriangularis	-57.21	0.092	0.8225	-59.81	0.132	0.973731	-9.32	0.006	0.02	12.26	0.008	0.14	10.54	0.047	0.84875
Right pericalcarine	18.59	0.705	0.98913	5.61	0.922	0.973731	-4.31	0.380	0.458621	-3.21	0.632	0.908571	-5.15	0.508	0.95375
Left pericalcarine	22.25	0.585	0.98913	43.29	0.365	0.973731	-0.48	0.909	0.922174	-6.28	0.272	0.7616	-7.71	0.245	0.951481
Right postcentral	52.31	0.082	0.8225	0.57	0.987	0.987	-10.45	<0.001	0.00225	0.57	0.886	0.966812	-1.57	0.735	0.95375
Left postcentral	18.42	0.557	0.98913	6.08	0.868	0.973731	-2.67	0.412	0.484167	-7.05	0.114	0.49875	-4.75	0.358	0.951481
Right posteriorcingulate	25.65	0.498	0.98913	-13.52	0.761	0.973731	-3.62	0.215	0.301	1.21	0.760	0.966812	-1.48	0.748	0.95375
Left posteriorcingulate	-38.81	0.284	0.98913	8.92	0.833	0.973731	-6.00	0.063	0.1225	3.38	0.441	0.83475	-4.60	0.366	0.951481
Right precentral	36.21	0.405	0.98913	11.17	0.826	0.973731	-14.06	0.002	0.00933333	-0.03	0.996	0.996	-4.99	0.475	0.95375
Left precentral	66.16	0.085	0.8225	-8.60	0.848	0.973731	-6.21	0.137	0.208478	-5.52	0.333	0.777	-5.10	0.440	0.95375
Right precuneus	16.66	0.620	0.98913	-9.67	0.806	0.973731	-11.63	0.001	0.007	3.63	0.423	0.83475	3.20	0.542	0.95375
Left precuneus	52.81	0.124	0.889	23.87	0.552	0.973731	-7.84	0.025	0.0603448	-4.79	0.313	0.777	-2.02	0.714	0.95375
Right rostralanteriorcingulate	-124.50	0.004	0.28	-9.37	0.853	0.973731	0.23	0.955	0.955	4.14	0.467	0.83475	8.31	0.208	0.951481
Left rostralanteriorcingulate	18.61	0.728	0.98913	20.36	0.746	0.973731	-1.88	0.630	0.686	-0.66	0.901	0.966812	3.59	0.560	0.95375
Right rostralmiddlefrontal	-17.93	0.562	0.98913	-17.82	0.622	0.973731	-2.53	0.581	0.645556	12.09	0.055	0.35	12.33	0.092	0.84875
Left rostralmiddlefrontal	-16.43	0.564	0.98913	-26.71	0.424	0.973731	-2.82	0.373	0.45807	10.80	0.013	0.182	6.58	0.191	0.951481
Right superiorfrontal	-20.63	0.517	0.98913	-3.74	0.920	0.973731	-4.03	0.167	0.243542	9.06	0.024	0.28	0.74	0.872	0.95375
Left superiorfrontal	-8.83	0.788	0.98913	-15.38	0.690	0.973731	-4.79	0.077	0.13475	6.09	0.100	0.476	3.85	0.367	0.951481
Right superiorparietal	19.35	0.571	0.98913	10.93	0.785	0.973731	-5.50	0.094	0.153023	-0.37	0.935	0.966812	-5.92	0.255	0.951481
Left superiorparietal	31.34	0.350	0.98913	41.94	0.286	0.973731	-2.94	0.358	0.4475	-2.93	0.503	0.85878	-6.24	0.219	0.951481
Right superiortemporal	-1.47	0.971	0.98913	-27.87	0.558	0.973731	-10.67	0.002	0.00933333	3.42	0.459	0.83475	2.23	0.676	0.95375
Left superiortemporal	-34.50	0.392	0.98913	-81.45	0.086	0.973731	-11.43	<0.001	0.001666	4.71	0.259	0.755417	5.04	0.297	0.951481
Right supramarginal	-3.99	0.901	0.98913	-0.74	0.984	0.987	-12.41	<0.001	0.000956667	2.00	0.636	0.908571	3.02	0.537	0.95375
Left supramarginal	15.08	0.641	0.98913	-6.40	0.866	0.973731	-6.32	0.021	0.0544444	-3.90	0.293	0.777	-0.12	0.977	0.982
Right temporalpole	-9.54	0.894	0.98913	-93.19	0.267	0.973731	-4.77	0.559	0.631129	-13.41	0.231	0.712174	-6.08	0.639	0.95375
Left temporalpole	-19.21	0.815	0.98913	37.25	0.699	0.973731	-12.90	0.122	0.194091	-8.89	0.435	0.83475	-2.33	0.860	0.95375
Right transversetemporal	111.72	0.018	0.63	72.89	0.184	0.973731	-1.60	0.814	0.850448	-20.23	0.031	0.28	-11.19	0.304	0.951481
Left transversetemporal	71.83	0.144	0.916364	55.70	0.333	0.973731	-18.78	0.001	0.007	11.56	0.128	0.527059	4.00	0.649	0.95375

## Sheet: rs4680
Cortex	HETERO			HOMO			Time			Time *HETERO			Time *HOMO
	Coeff	P	P-FDR	Coeff	P	P-FDR	Coeff	P	P-FDR	Coeff	P	P-FDR	Coeff	P	P-FDR
Right MeanThickness	25.72	0.350	0.826389	8.54	0.754	0.98	-6.88	0.010	0.07	1.86	0.583	0.982	-1.01	0.764	0.964328
Left MeanThickness	34.86	0.223	0.826389	16.62	0.558	0.98	-6.24	0.013	0.07	0.35	0.913	0.982	-0.36	0.909	0.964328
Right bankssts	-32.02	0.509	0.883191	-19.70	0.682	0.98	-13.87	0.005	0.07	4.08	0.510	0.982	6.23	0.314	0.814074
Left bankssts	46.56	0.319	0.826389	33.65	0.468	0.98	-5.69	0.211	0.277407	-4.62	0.428	0.982	-6.30	0.279	0.8092
Right caudalanteriorcingulate	12.03	0.834	0.942308	28.97	0.612	0.98	2.19	0.599	0.67629	6.90	0.197	0.982	5.86	0.271	0.8092
Left caudalanteriorcingulate	-88.25	0.201	0.826389	-60.11	0.380	0.98	-4.87	0.307	0.38375	5.53	0.364	0.982	4.33	0.475	0.892927
Right caudalmiddlefrontal	-3.79	0.910	0.965152	-20.82	0.533	0.98	-10.98	0.001	0.035	5.30	0.220	0.982	2.63	0.541	0.901667
Left caudalmiddlefrontal	15.55	0.712	0.940377	8.23	0.844	0.98	-6.02	0.123	0.187174	0.64	0.898	0.982	1.26	0.799	0.964328
Right cuneus	28.70	0.520	0.883191	-7.92	0.858	0.98	-6.04	0.135	0.201064	0.21	0.968	0.982	-0.72	0.888	0.964328
Left cuneus	45.76	0.253	0.826389	25.41	0.522	0.98	-2.83	0.510	0.585246	-5.89	0.285	0.982	-0.55	0.921	0.964328
Right entorhinal	72.78	0.401	0.826389	-39.96	0.643	0.98	-21.28	0.005	0.07	15.13	0.113	0.982	15.36	0.106	0.8092
Left entorhinal	17.20	0.849	0.942308	14.22	0.874	0.98	-13.37	0.115	0.178889	-8.53	0.431	0.982	4.88	0.651	0.964328
Right frontalpole	74.13	0.321	0.826389	24.94	0.736	0.98	15.57	0.212	0.277407	2.22	0.889	0.982	-21.60	0.179	0.8092
Left frontalpole	78.86	0.280	0.826389	56.20	0.437	0.98	22.39	0.027	0.0852174	5.55	0.667	0.982	-29.20	0.025	0.8092
Right fusiform	44.20	0.348	0.826389	0.64	0.989	0.989	-11.75	0.009	0.07	-2.56	0.652	0.982	1.25	0.825	0.964328
Left fusiform	29.19	0.535	0.883191	6.68	0.886	0.98	-10.24	0.024	0.0852174	-2.15	0.710	0.982	1.44	0.803	0.964328
Right inferiorparietal	39.83	0.259	0.826389	18.67	0.594	0.98	-8.51	0.028	0.0852174	1.14	0.817	0.982	-0.35	0.943	0.970735
Left inferiorparietal	57.82	0.152	0.826389	25.30	0.527	0.98	-7.33	0.041	0.0925806	-2.30	0.615	0.982	0.82	0.857	0.964328
Right inferiortemporal	6.82	0.867	0.942308	26.41	0.513	0.98	-10.21	0.020	0.0823529	1.56	0.778	0.982	0.94	0.866	0.964328
Left inferiortemporal	42.56	0.278	0.826389	2.25	0.954	0.98	-9.96	0.041	0.0925806	-2.30	0.711	0.982	-3.96	0.523	0.892927
Right insula	73.72	0.111	0.826389	3.39	0.941	0.98	-5.63	0.177	0.252857	0.49	0.927	0.982	-9.76	0.068	0.8092
Left insula	33.50	0.420	0.826389	15.32	0.710	0.98	-8.11	0.035	0.0875	1.40	0.775	0.982	1.71	0.726	0.964328
Right isthmuscingulate	28.82	0.612	0.8925	34.11	0.546	0.98	-6.54	0.071	0.136216	3.08	0.505	0.982	-5.10	0.268	0.8092
Left isthmuscingulate	42.52	0.398	0.826389	-17.60	0.725	0.98	-9.09	0.017	0.0793333	-3.52	0.469	0.982	3.32	0.492	0.892927
Right lateraloccipital	39.79	0.326	0.826389	-13.82	0.731	0.98	-7.68	0.031	0.0868	-0.75	0.869	0.982	2.37	0.599	0.952955
Left lateraloccipital	88.86	0.039	0.826389	47.34	0.267	0.98	-7.82	0.026	0.0852174	-1.57	0.724	0.982	-0.44	0.921	0.964328
Right lateralorbitofrontal	-7.89	0.838	0.942308	-4.01	0.917	0.98	1.43	0.745	0.814844	-0.65	0.908	0.982	-7.78	0.167	0.8092
Left lateralorbitofrontal	43.64	0.263	0.826389	41.77	0.281	0.98	-1.84	0.679	0.754444	-1.02	0.857	0.982	-5.88	0.301	0.810385
Right lingual	14.42	0.730	0.942308	11.08	0.789	0.98	-7.40	0.064	0.128	1.68	0.742	0.982	1.38	0.785	0.964328
Left lingual	11.72	0.788	0.942308	13.77	0.750	0.98	-6.30	0.107	0.170227	-2.32	0.643	0.982	-1.09	0.827	0.964328
Right medialorbitofrontal	1.08	0.983	0.992	26.33	0.593	0.98	1.12	0.791	0.838939	4.95	0.363	0.982	-9.38	0.085	0.8092
Left medialorbitofrontal	52.15	0.177	0.826389	34.05	0.373	0.98	0.48	0.914	0.927246	5.96	0.292	0.982	-9.68	0.088	0.8092
Right middletemporal	-2.21	0.964	0.992	-23.84	0.629	0.98	-10.62	0.016	0.0793333	0.39	0.944	0.982	-0.78	0.888	0.964328
Left middletemporal	49.39	0.307	0.826389	87.93	0.068	0.98	-8.86	0.033	0.0875	0.17	0.974	0.982	-5.74	0.277	0.8092
Right paracentral	11.27	0.803	0.942308	-6.92	0.877	0.98	-13.27	0.009	0.07	7.08	0.270	0.982	5.14	0.422	0.892927
Left paracentral	29.81	0.466	0.878684	-26.04	0.520	0.98	-10.51	0.040	0.0925806	6.21	0.340	0.982	8.43	0.196	0.8092
Right parahippocampal	115.25	0.146	0.826389	101.43	0.197	0.98	-5.25	0.369	0.444915	2.70	0.718	0.982	0.23	0.976	0.99
Left parahippocampal	229.16	0.008	0.56	145.62	0.086	0.98	-15.45	0.007	0.07	12.26	0.093	0.982	10.10	0.163	0.8092
Right parsopercularis	28.03	0.425	0.826389	9.93	0.776	0.98	-4.82	0.197	0.270392	3.03	0.525	0.982	0.06	0.990	0.99
Left parsopercularis	20.59	0.593	0.883191	23.92	0.532	0.98	-3.66	0.345	0.423684	3.38	0.495	0.982	-6.11	0.217	0.8092
Right parsorbitalis	78.23	0.089	0.826389	21.21	0.641	0.98	6.38	0.258	0.328364	-6.70	0.354	0.982	-14.27	0.049	0.8092
Left parsorbitalis	32.65	0.548	0.883191	4.03	0.940	0.98	1.00	0.851	0.882206	-2.14	0.753	0.982	-2.14	0.753	0.964328
Right parstriangularis	-28.37	0.408	0.826389	-2.05	0.952	0.98	-0.32	0.945	0.945	6.29	0.298	0.982	-4.60	0.447	0.892927
Left parstriangularis	6.26	0.871	0.942308	61.98	0.106	0.98	1.12	0.779	0.838923	1.99	0.698	0.982	-10.44	0.043	0.8092
Right pericalcarine	30.29	0.587	0.883191	4.52	0.935	0.98	-9.67	0.103	0.170227	2.39	0.752	0.982	5.37	0.478	0.892927
Left pericalcarine	-10.65	0.819	0.942308	-36.29	0.432	0.98	-8.80	0.081	0.14175	2.52	0.695	0.982	8.31	0.197	0.8092
Right postcentral	62.62	0.064	0.826389	4.40	0.895	0.98	-11.30	0.002	0.0466667	1.11	0.806	0.982	0.90	0.841	0.964328
Left postcentral	25.26	0.477	0.878684	1.50	0.966	0.98	-8.84	0.025	0.0852174	-0.11	0.982	0.982	6.15	0.222	0.8092
Right posteriorcingulate	38.33	0.373	0.826389	12.07	0.777	0.98	-6.20	0.077	0.138205	4.66	0.298	0.982	2.56	0.566	0.921395
Left posteriorcingulate	-40.53	0.328	0.826389	-3.12	0.939	0.98	-9.76	0.012	0.07	7.07	0.154	0.982	3.76	0.446	0.892927
Right precentral	40.21	0.413	0.826389	-2.63	0.957	0.98	-19.26	<0.001	0.01225	5.61	0.408	0.982	5.21	0.442	0.892927
Left precentral	72.49	0.095	0.826389	5.24	0.903	0.98	-13.54	0.007	0.07	3.22	0.615	0.982	7.31	0.255	0.8092
Right precuneus	34.17	0.372	0.826389	13.50	0.722	0.98	-7.42	0.064	0.128	-1.18	0.818	0.982	-4.16	0.415	0.892927
Left precuneus	37.58	0.335	0.826389	-19.57	0.612	0.98	-9.77	0.020	0.0823529	-3.07	0.565	0.982	1.95	0.715	0.964328
Right rostralanteriorcingulate	-104.22	0.037	0.826389	19.38	0.694	0.98	8.35	0.096	0.163902	-4.13	0.519	0.982	-8.17	0.202	0.8092
Left rostralanteriorcingulate	-9.58	0.875	0.942308	-24.99	0.680	0.98	0.85	0.857	0.882206	-3.09	0.607	0.982	-2.76	0.645	0.964328
Right rostralmiddlefrontal	-0.35	0.992	0.992	17.74	0.611	0.98	8.95	0.105	0.170227	1.14	0.871	0.982	-11.49	0.106	0.8092
Left rostralmiddlefrontal	14.95	0.645	0.9212	29.16	0.365	0.98	4.74	0.214	0.277407	2.86	0.557	0.982	-7.53	0.124	0.8092
Right superiorfrontal	-3.48	0.924	0.965373	12.47	0.729	0.98	-3.10	0.375	0.444915	8.50	0.059	0.982	-0.92	0.836	0.964328
Left superiorfrontal	16.51	0.658	0.9212	21.44	0.563	0.98	-2.18	0.500	0.583333	4.39	0.289	0.982	-2.65	0.522	0.892927
Right superiorparietal	20.99	0.589	0.883191	-3.67	0.924	0.98	-9.95	0.013	0.07	3.48	0.492	0.982	4.50	0.374	0.892927
Left superiorparietal	6.98	0.855	0.942308	-31.05	0.414	0.98	-8.37	0.031	0.0868	2.19	0.657	0.982	5.46	0.268	0.8092
Right superiortemporal	31.47	0.497	0.883191	30.01	0.514	0.98	-7.29	0.074	0.136316	-0.62	0.905	0.982	-3.33	0.520	0.892927
Left superiortemporal	25.42	0.583	0.883191	67.17	0.145	0.98	-7.49	0.043	0.0940625	1.45	0.758	0.982	-3.97	0.397	0.892927
Right supramarginal	8.27	0.822	0.942308	7.50	0.837	0.98	-7.32	0.049	0.103939	-4.46	0.347	0.982	-5.02	0.289	0.8092
Left supramarginal	45.44	0.215	0.826389	20.14	0.580	0.98	-5.87	0.072	0.136216	-4.91	0.239	0.982	-0.40	0.923	0.964328
Right temporalpole	71.54	0.381	0.826389	83.46	0.303	0.98	-13.17	0.182	0.2548	-3.95	0.754	0.982	8.38	0.507	0.892927
Left temporalpole	-89.62	0.334	0.826389	-55.81	0.544	0.98	-14.29	0.154	0.224583	-8.51	0.507	0.982	1.36	0.915	0.964328
Right transversetemporal	21.38	0.688	0.926154	-84.36	0.112	0.98	-17.53	0.034	0.0875	-1.80	0.864	0.982	15.85	0.136	0.8092
Left transversetemporal	-23.65	0.673	0.923725	-80.03	0.151	0.98	-15.20	0.023	0.0852174	8.67	0.310	0.982	-3.63	0.671	0.964328

## Sheet: rs4818
Cortex	HETERO			HOMO			Time			Time *HETERO			Time *HOMO
	Coeff	P	P-FDR	Coeff	P	P-FDR	Coeff	P	P-FDR	Coeff	P	P-FDR	Coeff	P	P-FDR
Right MeanThickness	-8.09	0.721	0.945507	18.87	0.596	0.972708	-7.97	<0.001	0.00074	3.48	0.213	0.62125	-2.33	0.593	0.8302
Left MeanThickness	-9.31	0.695	0.945507	-3.36	0.928	0.996	-7.00	<0.001	0.00113077	1.13	0.667	0.95971	1.95	0.634	0.837455
Right bankssts	-13.34	0.735	0.945507	-14.25	0.818	0.975484	-7.95	0.035	0.0680556	-0.97	0.848	0.95971	-14.94	0.061	0.436154
Left bankssts	-12.24	0.745	0.945507	41.96	0.477	0.972708	-12.78	<0.001	0.00113077	2.96	0.536	0.95971	14.51	0.053	0.436154
Right caudalanteriorcingulate	-25.62	0.584	0.945507	39.61	0.590	0.972708	8.09	0.015	0.0375	-1.89	0.671	0.95971	-0.86	0.901	0.941343
Left caudalanteriorcingulate	28.85	0.615	0.945507	41.50	0.645	0.972708	1.03	0.781	0.803971	-3.83	0.447	0.95971	-1.72	0.827	0.932969
Right caudalmiddlefrontal	16.41	0.550	0.945507	37.55	0.384	0.972708	-7.58	0.005	0.0152174	-0.95	0.791	0.95971	1.25	0.824	0.932969
Left caudalmiddlefrontal	-17.75	0.606	0.945507	-9.92	0.854	0.975484	-5.32	0.082	0.130455	-0.78	0.849	0.95971	3.66	0.570	0.8302
Right cuneus	8.10	0.825	0.945507	56.69	0.323	0.972708	-6.33	0.046	0.0847368	0.47	0.913	0.95971	-1.24	0.853	0.932969
Left cuneus	-18.17	0.579	0.945507	-22.12	0.666	0.972708	-4.04	0.232	0.297818	-2.59	0.571	0.95971	-0.96	0.893	0.941343
Right entorhinal	50.34	0.486	0.945507	93.35	0.410	0.972708	-9.06	0.117	0.170625	3.97	0.611	0.95971	-25.61	0.037	0.436154
Left entorhinal	-70.11	0.337	0.945507	10.15	0.929	0.996	-14.76	0.028	0.0576471	1.34	0.882	0.95971	-9.48	0.501	0.74617
Right frontalpole	2.15	0.973	0.973	-64.39	0.509	0.972708	-4.73	0.627	0.696667	20.09	0.130	0.568235	32.52	0.118	0.502353
Left frontalpole	10.40	0.862	0.945507	-99.35	0.291	0.972708	-3.46	0.662	0.724063	27.78	0.010	0.175	36.61	0.030	0.436154
Right fusiform	5.49	0.887	0.945507	26.12	0.667	0.972708	-10.35	0.003	0.0110526	-2.96	0.529	0.95971	-5.23	0.477	0.74617
Left fusiform	-5.32	0.890	0.945507	-2.14	0.972	0.996	-10.81	0.003	0.0110526	0.72	0.881	0.95971	-1.62	0.829	0.932969
Right inferiorparietal	-18.26	0.527	0.945507	37.37	0.409	0.972708	-9.14	0.003	0.0110526	3.40	0.402	0.95971	-6.95	0.274	0.679677
Left inferiorparietal	-14.36	0.665	0.945507	27.46	0.598	0.972708	-7.53	0.008	0.0224	0.26	0.944	0.95971	-5.60	0.344	0.708235
Right inferiortemporal	-28.74	0.385	0.945507	-8.86	0.864	0.975484	-9.74	0.004	0.014	2.51	0.584	0.95971	-7.09	0.323	0.689394
Left inferiortemporal	29.25	0.366	0.945507	14.00	0.782	0.975484	-14.38	<0.001	0.00081375	2.01	0.694	0.95971	10.09	0.208	0.5964
Right insula	36.28	0.341	0.945507	-34.45	0.564	0.972708	-16.38	<0.001	7e-05	14.03	0.001	0.07	4.81	0.478	0.74617
Left insula	12.61	0.712	0.945507	-29.87	0.577	0.972708	-5.14	0.086	0.133778	-4.28	0.289	0.749259	2.84	0.652	0.837455
Right isthmuscingulate	-40.98	0.377	0.945507	-31.62	0.664	0.972708	-11.79	<0.001	0.000198333	5.94	0.115	0.568235	16.79	0.005	0.175
Left isthmuscingulate	29.58	0.472	0.945507	-54.16	0.402	0.972708	-7.21	0.016	0.0386207	-5.23	0.192	0.610909	4.30	0.492	0.74617
Right lateraloccipital	18.53	0.581	0.945507	44.03	0.403	0.972708	-6.33	0.023	0.0519355	-0.41	0.913	0.95971	-6.05	0.301	0.679677
Left lateraloccipital	-15.38	0.675	0.945507	-13.64	0.812	0.975484	-8.98	0.001	0.004375	0.77	0.834	0.95971	-0.35	0.952	0.965797
Right lateralorbitofrontal	-27.23	0.383	0.945507	34.92	0.475	0.972708	-5.78	0.093	0.141522	8.38	0.072	0.568235	0.48	0.948	0.965797
Left lateralorbitofrontal	-35.62	0.264	0.945507	-65.09	0.193	0.972708	-6.86	0.048	0.0861538	2.48	0.596	0.95971	11.95	0.103	0.502353
Right lingual	9.15	0.788	0.945507	36.08	0.500	0.972708	-5.58	0.074	0.120465	-0.28	0.946	0.95971	-4.89	0.458	0.74617
Left lingual	-14.27	0.687	0.945507	15.46	0.781	0.975484	-7.53	0.014	0.0362963	-0.79	0.847	0.95971	2.86	0.658	0.837455
Right medialorbitofrontal	-23.81	0.551	0.945507	-75.15	0.231	0.972708	-6.98	0.038	0.0718919	12.40	0.007	0.175	6.02	0.395	0.727632
Left medialorbitofrontal	5.11	0.867	0.945507	-104.12	0.031	0.972708	-8.02	0.022	0.0513333	12.52	0.009	0.175	11.44	0.122	0.502353
Right middletemporal	-14.44	0.713	0.945507	97.22	0.116	0.972708	-11.22	0.001	0.004375	2.68	0.561	0.95971	-8.24	0.253	0.655926
Left middletemporal	-78.92	0.046	0.945507	-47.42	0.442	0.972708	-15.11	<0.001	0.000168	6.48	0.138	0.568235	10.27	0.132	0.51
Right paracentral	-6.31	0.864	0.945507	45.64	0.428	0.972708	-7.20	0.068	0.113333	-1.60	0.763	0.95971	-5.92	0.477	0.74617
Left paracentral	22.95	0.501	0.945507	33.24	0.534	0.972708	-2.96	0.458	0.534333	-2.62	0.628	0.95971	-7.57	0.372	0.727632
Right parahippocampal	-59.58	0.363	0.945507	-101.19	0.325	0.972708	-4.45	0.331	0.399483	1.10	0.859	0.95971	-1.95	0.840	0.932969
Left parahippocampal	-27.57	0.717	0.945507	-128.35	0.283	0.972708	-10.04	0.026	0.0551515	4.77	0.431	0.95971	7.03	0.457	0.74617
Right parsopercularis	15.26	0.589	0.945507	-49.80	0.261	0.972708	-4.53	0.121	0.172857	1.69	0.669	0.95971	0.85	0.891	0.941343
Left parsopercularis	-50.96	0.102	0.945507	-49.87	0.305	0.972708	-8.54	0.006	0.0175	6.18	0.135	0.568235	9.33	0.149	0.51
Right parsorbitalis	3.33	0.932	0.945507	-3.02	0.960	0.996	-8.52	0.052	0.091	9.12	0.124	0.568235	24.22	0.009	0.21
Left parsorbitalis	-16.46	0.711	0.945507	24.74	0.722	0.975484	-1.47	0.723	0.766818	1.72	0.761	0.95971	-0.24	0.978	0.978
Right parstriangularis	-28.14	0.306	0.945507	20.54	0.633	0.972708	-4.88	0.187	0.251731	8.62	0.086	0.568235	11.37	0.148	0.51
Left parstriangularis	-71.44	0.021	0.735	-85.26	0.078	0.972708	-7.83	0.012	0.0323077	7.41	0.077	0.568235	22.58	0.001	0.07
Right pericalcarine	-5.91	0.897	0.945507	47.79	0.504	0.972708	-5.39	0.242	0.3025	-0.06	0.993	0.993	-13.22	0.176	0.56
Left pericalcarine	3.22	0.932	0.945507	44.31	0.456	0.972708	-1.56	0.693	0.746308	-4.81	0.368	0.92	-8.65	0.301	0.679677
Right postcentral	32.78	0.256	0.945507	8.12	0.857	0.975484	-11.86	<0.001	0.000168	0.85	0.818	0.95971	8.30	0.153	0.51
Left postcentral	6.32	0.829	0.945507	6.78	0.882	0.98	-3.67	0.234	0.297818	-5.81	0.164	0.604211	-1.77	0.786	0.932969
Right posteriorcingulate	-15.66	0.659	0.945507	18.42	0.741	0.975484	-2.81	0.304	0.373333	0.34	0.926	0.95971	-7.60	0.188	0.572174
Left posteriorcingulate	-30.53	0.358	0.945507	60.99	0.242	0.972708	-5.01	0.097	0.144468	1.28	0.754	0.95971	-11.21	0.079	0.436154
Right precentral	-11.07	0.786	0.945507	11.15	0.861	0.975484	-15.18	<0.001	0.00113077	1.60	0.775	0.95971	-7.64	0.385	0.727632
Left precentral	15.18	0.681	0.945507	-13.44	0.817	0.975484	-7.33	0.064	0.109268	-4.20	0.431	0.95971	-2.69	0.747	0.932969
Right precuneus	-7.45	0.811	0.945507	41.03	0.401	0.972708	-11.39	<0.001	0.00112	5.57	0.184	0.610909	-7.03	0.283	0.679677
Left precuneus	30.69	0.335	0.945507	55.13	0.270	0.972708	-9.24	0.005	0.0152174	-0.37	0.934	0.95971	-8.65	0.213	0.5964
Right rostralanteriorcingulate	-96.28	0.019	0.735	46.85	0.463	0.972708	0.01	0.999	0.999	5.75	0.278	0.748462	9.85	0.235	0.632692
Left rostralanteriorcingulate	13.40	0.789	0.945507	-19.84	0.800	0.975484	-2.51	0.495	0.568033	0.93	0.852	0.95971	6.36	0.412	0.739487
Right rostralmiddlefrontal	-19.82	0.490	0.945507	-14.86	0.741	0.975484	-1.35	0.753	0.786716	10.05	0.087	0.568235	16.05	0.081	0.436154
Left rostralmiddlefrontal	-36.15	0.172	0.945507	-28.57	0.490	0.972708	-1.77	0.555	0.626613	7.91	0.053	0.568235	10.07	0.114	0.502353
Right superiorfrontal	-33.48	0.256	0.945507	0.22	0.996	0.996	-2.55	0.357	0.423559	5.71	0.129	0.568235	-2.73	0.641	0.837455
Left superiorfrontal	-28.38	0.352	0.945507	0.66	0.989	0.996	-3.75	0.143	0.2002	4.54	0.189	0.610909	1.31	0.808	0.932969
Right superiorparietal	3.63	0.907	0.945507	80.51	0.100	0.972708	-6.57	0.032	0.064	1.95	0.637	0.95971	-12.87	0.047	0.436154
Left superiorparietal	27.02	0.371	0.945507	99.35	0.037	0.972708	-4.05	0.177	0.242941	-0.36	0.928	0.95971	-12.82	0.044	0.436154
Right superiortemporal	-33.98	0.366	0.945507	-17.08	0.771	0.975484	-11.30	<0.001	0.00113077	6.16	0.150	0.583333	-4.62	0.488	0.74617
Left superiortemporal	-60.90	0.107	0.945507	-86.76	0.143	0.972708	-12.68	<0.001	0.000168	6.51	0.092	0.568235	10.94	0.070	0.436154
Right supramarginal	-18.30	0.536	0.945507	32.32	0.486	0.972708	-12.78	<0.001	0.000168	4.39	0.263	0.7364	-2.71	0.658	0.837455
Left supramarginal	-14.27	0.634	0.945507	3.28	0.944	0.996	-7.31	0.005	0.0152174	-2.06	0.552	0.95971	2.95	0.586	0.8302
Right temporalpole	-57.20	0.387	0.945507	-118.66	0.252	0.972708	-9.27	0.230	0.297818	-1.70	0.871	0.95971	-16.12	0.325	0.689394
Left temporalpole	-19.97	0.790	0.945507	116.49	0.322	0.972708	-17.87	0.024	0.0525	-1.65	0.876	0.95971	14.59	0.379	0.727632
Right transversetemporal	68.93	0.122	0.945507	93.11	0.182	0.972708	-1.54	0.810	0.821739	-17.28	0.048	0.568235	-24.58	0.073	0.436154
Left transversetemporal	50.15	0.283	0.945507	43.56	0.551	0.972708	-17.15	0.001	0.004375	8.84	0.213	0.62125	-2.37	0.831	0.932969

## Sheet: rs6269
Cortex	HETERO			HOMO			Time			Time *HETERO			Time *HOMO
	Coeff	P	P-FDR	Coeff	P	P-FDR	Coeff	P	P-FDR	Coeff	P	P-FDR	Coeff	P	P-FDR
Right MeanThickness	-8.09	0.721	0.945507	18.87	0.596	0.972708	-7.97	<0.001	0.00074	3.48	0.213	0.62125	-2.33	0.593	0.8302
Left MeanThickness	-9.31	0.695	0.945507	-3.36	0.928	0.996	-7.00	<0.001	0.00113077	1.13	0.667	0.95971	1.95	0.634	0.837455
Right bankssts	-13.34	0.735	0.945507	-14.25	0.818	0.975484	-7.95	0.035	0.0680556	-0.97	0.848	0.95971	-14.94	0.061	0.436154
Left bankssts	-12.24	0.745	0.945507	41.96	0.477	0.972708	-12.78	<0.001	0.00113077	2.96	0.536	0.95971	14.51	0.053	0.436154
Right caudalanteriorcingulate	-25.62	0.584	0.945507	39.61	0.590	0.972708	8.09	0.015	0.0375	-1.89	0.671	0.95971	-0.86	0.901	0.941343
Left caudalanteriorcingulate	28.85	0.615	0.945507	41.50	0.645	0.972708	1.03	0.781	0.803971	-3.83	0.447	0.95971	-1.72	0.827	0.932969
Right caudalmiddlefrontal	16.41	0.550	0.945507	37.55	0.384	0.972708	-7.58	0.005	0.0152174	-0.95	0.791	0.95971	1.25	0.824	0.932969
Left caudalmiddlefrontal	-17.75	0.606	0.945507	-9.92	0.854	0.975484	-5.32	0.082	0.130455	-0.78	0.849	0.95971	3.66	0.570	0.8302
Right cuneus	8.10	0.825	0.945507	56.69	0.323	0.972708	-6.33	0.046	0.0847368	0.47	0.913	0.95971	-1.24	0.853	0.932969
Left cuneus	-18.17	0.579	0.945507	-22.12	0.666	0.972708	-4.04	0.232	0.297818	-2.59	0.571	0.95971	-0.96	0.893	0.941343
Right entorhinal	50.34	0.486	0.945507	93.35	0.410	0.972708	-9.06	0.117	0.170625	3.97	0.611	0.95971	-25.61	0.037	0.436154
Left entorhinal	-70.11	0.337	0.945507	10.15	0.929	0.996	-14.76	0.028	0.0576471	1.34	0.882	0.95971	-9.48	0.501	0.74617
Right frontalpole	2.15	0.973	0.973	-64.39	0.509	0.972708	-4.73	0.627	0.696667	20.09	0.130	0.568235	32.52	0.118	0.502353
Left frontalpole	10.40	0.862	0.945507	-99.35	0.291	0.972708	-3.46	0.662	0.724063	27.78	0.010	0.175	36.61	0.030	0.436154
Right fusiform	5.49	0.887	0.945507	26.12	0.667	0.972708	-10.35	0.003	0.0110526	-2.96	0.529	0.95971	-5.23	0.477	0.74617
Left fusiform	-5.32	0.890	0.945507	-2.14	0.972	0.996	-10.81	0.003	0.0110526	0.72	0.881	0.95971	-1.62	0.829	0.932969
Right inferiorparietal	-18.26	0.527	0.945507	37.37	0.409	0.972708	-9.14	0.003	0.0110526	3.40	0.402	0.95971	-6.95	0.274	0.679677
Left inferiorparietal	-14.36	0.665	0.945507	27.46	0.598	0.972708	-7.53	0.008	0.0224	0.26	0.944	0.95971	-5.60	0.344	0.708235
Right inferiortemporal	-28.74	0.385	0.945507	-8.86	0.864	0.975484	-9.74	0.004	0.014	2.51	0.584	0.95971	-7.09	0.323	0.689394
Left inferiortemporal	29.25	0.366	0.945507	14.00	0.782	0.975484	-14.38	<0.001	0.00081375	2.01	0.694	0.95971	10.09	0.208	0.5964
Right insula	36.28	0.341	0.945507	-34.45	0.564	0.972708	-16.38	<0.001	7e-05	14.03	0.001	0.07	4.81	0.478	0.74617
Left insula	12.61	0.712	0.945507	-29.87	0.577	0.972708	-5.14	0.086	0.133778	-4.28	0.289	0.749259	2.84	0.652	0.837455
Right isthmuscingulate	-40.98	0.377	0.945507	-31.62	0.664	0.972708	-11.79	<0.001	0.000198333	5.94	0.115	0.568235	16.79	0.005	0.175
Left isthmuscingulate	29.58	0.472	0.945507	-54.16	0.402	0.972708	-7.21	0.016	0.0386207	-5.23	0.192	0.610909	4.30	0.492	0.74617
Right lateraloccipital	18.53	0.581	0.945507	44.03	0.403	0.972708	-6.33	0.023	0.0519355	-0.41	0.913	0.95971	-6.05	0.301	0.679677
Left lateraloccipital	-15.38	0.675	0.945507	-13.64	0.812	0.975484	-8.98	0.001	0.004375	0.77	0.834	0.95971	-0.35	0.952	0.965797
Right lateralorbitofrontal	-27.23	0.383	0.945507	34.92	0.475	0.972708	-5.78	0.093	0.141522	8.38	0.072	0.568235	0.48	0.948	0.965797
Left lateralorbitofrontal	-35.62	0.264	0.945507	-65.09	0.193	0.972708	-6.86	0.048	0.0861538	2.48	0.596	0.95971	11.95	0.103	0.502353
Right lingual	9.15	0.788	0.945507	36.08	0.500	0.972708	-5.58	0.074	0.120465	-0.28	0.946	0.95971	-4.89	0.458	0.74617
Left lingual	-14.27	0.687	0.945507	15.46	0.781	0.975484	-7.53	0.014	0.0362963	-0.79	0.847	0.95971	2.86	0.658	0.837455
Right medialorbitofrontal	-23.81	0.551	0.945507	-75.15	0.231	0.972708	-6.98	0.038	0.0718919	12.40	0.007	0.175	6.02	0.395	0.727632
Left medialorbitofrontal	5.11	0.867	0.945507	-104.12	0.031	0.972708	-8.02	0.022	0.0513333	12.52	0.009	0.175	11.44	0.122	0.502353
Right middletemporal	-14.44	0.713	0.945507	97.22	0.116	0.972708	-11.22	0.001	0.004375	2.68	0.561	0.95971	-8.24	0.253	0.655926
Left middletemporal	-78.92	0.046	0.945507	-47.42	0.442	0.972708	-15.11	<0.001	0.000168	6.48	0.138	0.568235	10.27	0.132	0.51
Right paracentral	-6.31	0.864	0.945507	45.64	0.428	0.972708	-7.20	0.068	0.113333	-1.60	0.763	0.95971	-5.92	0.477	0.74617
Left paracentral	22.95	0.501	0.945507	33.24	0.534	0.972708	-2.96	0.458	0.534333	-2.62	0.628	0.95971	-7.57	0.372	0.727632
Right parahippocampal	-59.58	0.363	0.945507	-101.19	0.325	0.972708	-4.45	0.331	0.399483	1.10	0.859	0.95971	-1.95	0.840	0.932969
Left parahippocampal	-27.57	0.717	0.945507	-128.35	0.283	0.972708	-10.04	0.026	0.0551515	4.77	0.431	0.95971	7.03	0.457	0.74617
Right parsopercularis	15.26	0.589	0.945507	-49.80	0.261	0.972708	-4.53	0.121	0.172857	1.69	0.669	0.95971	0.85	0.891	0.941343
Left parsopercularis	-50.96	0.102	0.945507	-49.87	0.305	0.972708	-8.54	0.006	0.0175	6.18	0.135	0.568235	9.33	0.149	0.51
Right parsorbitalis	3.33	0.932	0.945507	-3.02	0.960	0.996	-8.52	0.052	0.091	9.12	0.124	0.568235	24.22	0.009	0.21
Left parsorbitalis	-16.46	0.711	0.945507	24.74	0.722	0.975484	-1.47	0.723	0.766818	1.72	0.761	0.95971	-0.24	0.978	0.978
Right parstriangularis	-28.14	0.306	0.945507	20.54	0.633	0.972708	-4.88	0.187	0.251731	8.62	0.086	0.568235	11.37	0.148	0.51
Left parstriangularis	-71.44	0.021	0.735	-85.26	0.078	0.972708	-7.83	0.012	0.0323077	7.41	0.077	0.568235	22.58	0.001	0.07
Right pericalcarine	-5.91	0.897	0.945507	47.79	0.504	0.972708	-5.39	0.242	0.3025	-0.06	0.993	0.993	-13.22	0.176	0.56
Left pericalcarine	3.22	0.932	0.945507	44.31	0.456	0.972708	-1.56	0.693	0.746308	-4.81	0.368	0.92	-8.65	0.301	0.679677
Right postcentral	32.78	0.256	0.945507	8.12	0.857	0.975484	-11.86	<0.001	0.000168	0.85	0.818	0.95971	8.30	0.153	0.51
Left postcentral	6.32	0.829	0.945507	6.78	0.882	0.98	-3.67	0.234	0.297818	-5.81	0.164	0.604211	-1.77	0.786	0.932969
Right posteriorcingulate	-15.66	0.659	0.945507	18.42	0.741	0.975484	-2.81	0.304	0.373333	0.34	0.926	0.95971	-7.60	0.188	0.572174
Left posteriorcingulate	-30.53	0.358	0.945507	60.99	0.242	0.972708	-5.01	0.097	0.144468	1.28	0.754	0.95971	-11.21	0.079	0.436154
Right precentral	-11.07	0.786	0.945507	11.15	0.861	0.975484	-15.18	<0.001	0.00113077	1.60	0.775	0.95971	-7.64	0.385	0.727632
Left precentral	15.18	0.681	0.945507	-13.44	0.817	0.975484	-7.33	0.064	0.109268	-4.20	0.431	0.95971	-2.69	0.747	0.932969
Right precuneus	-7.45	0.811	0.945507	41.03	0.401	0.972708	-11.39	<0.001	0.00112	5.57	0.184	0.610909	-7.03	0.283	0.679677
Left precuneus	30.69	0.335	0.945507	55.13	0.270	0.972708	-9.24	0.005	0.0152174	-0.37	0.934	0.95971	-8.65	0.213	0.5964
Right rostralanteriorcingulate	-96.28	0.019	0.735	46.85	0.463	0.972708	0.01	0.999	0.999	5.75	0.278	0.748462	9.85	0.235	0.632692
Left rostralanteriorcingulate	13.40	0.789	0.945507	-19.84	0.800	0.975484	-2.51	0.495	0.568033	0.93	0.852	0.95971	6.36	0.412	0.739487
Right rostralmiddlefrontal	-19.82	0.490	0.945507	-14.86	0.741	0.975484	-1.35	0.753	0.786716	10.05	0.087	0.568235	16.05	0.081	0.436154
Left rostralmiddlefrontal	-36.15	0.172	0.945507	-28.57	0.490	0.972708	-1.77	0.555	0.626613	7.91	0.053	0.568235	10.07	0.114	0.502353
Right superiorfrontal	-33.48	0.256	0.945507	0.22	0.996	0.996	-2.55	0.357	0.423559	5.71	0.129	0.568235	-2.73	0.641	0.837455
Left superiorfrontal	-28.38	0.352	0.945507	0.66	0.989	0.996	-3.75	0.143	0.2002	4.54	0.189	0.610909	1.31	0.808	0.932969
Right superiorparietal	3.63	0.907	0.945507	80.51	0.100	0.972708	-6.57	0.032	0.064	1.95	0.637	0.95971	-12.87	0.047	0.436154
Left superiorparietal	27.02	0.371	0.945507	99.35	0.037	0.972708	-4.05	0.177	0.242941	-0.36	0.928	0.95971	-12.82	0.044	0.436154
Right superiortemporal	-33.98	0.366	0.945507	-17.08	0.771	0.975484	-11.30	<0.001	0.00113077	6.16	0.150	0.583333	-4.62	0.488	0.74617
Left superiortemporal	-60.90	0.107	0.945507	-86.76	0.143	0.972708	-12.68	<0.001	0.000168	6.51	0.092	0.568235	10.94	0.070	0.436154
Right supramarginal	-18.30	0.536	0.945507	32.32	0.486	0.972708	-12.78	<0.001	0.000168	4.39	0.263	0.7364	-2.71	0.658	0.837455
Left supramarginal	-14.27	0.634	0.945507	3.28	0.944	0.996	-7.31	0.005	0.0152174	-2.06	0.552	0.95971	2.95	0.586	0.8302
Right temporalpole	-57.20	0.387	0.945507	-118.66	0.252	0.972708	-9.27	0.230	0.297818	-1.70	0.871	0.95971	-16.12	0.325	0.689394
Left temporalpole	-19.97	0.790	0.945507	116.49	0.322	0.972708	-17.87	0.024	0.0525	-1.65	0.876	0.95971	14.59	0.379	0.727632
Right transversetemporal	68.93	0.122	0.945507	93.11	0.182	0.972708	-1.54	0.810	0.821739	-17.28	0.048	0.568235	-24.58	0.073	0.436154
Left transversetemporal	50.15	0.283	0.945507	43.56	0.551	0.972708	-17.15	0.001	0.004375	8.84	0.213	0.62125	-2.37	0.831	0.932969

## Sheet: rs165599
Cortex	HETERO			HOMO			Time			Time *HETERO			Time *HOMO
	Coeff	P	P-FDR	Coeff	P	P-FDR	Coeff	P	P-FDR	Coeff	P	P-FDR	Coeff	P	P-FDR
Right MeanThickness	8.98	0.667	0.911148	-107.89	0.004	0.028	-5.62	0.004	0.0311111	-2.63	0.337	0.693824	2.60	0.581	0.797451
Left MeanThickness	10.68	0.615	0.911148	-119.02	0.002	0.0233333	-4.13	0.022	0.0616	-4.97	0.051	0.343636	0.62	0.888	0.950746
Right bankssts	-25.37	0.503	0.911148	-128.57	0.058	0.158846	-9.05	0.011	0.05	-0.03	0.995	0.995	-9.75	0.259	0.627879
Left bankssts	11.88	0.744	0.911148	-123.05	0.059	0.158846	-8.79	0.009	0.05	-0.10	0.984	0.995	-10.54	0.195	0.620455
Right caudalanteriorcingulate	-39.81	0.398	0.911148	-55.64	0.509	0.593833	7.59	0.013	0.05	0.59	0.891	0.974531	-8.04	0.280	0.627879
Left caudalanteriorcingulate	-102.30	0.060	0.875	51.35	0.596	0.662222	1.78	0.605	0.730172	-6.44	0.189	0.575217	0.34	0.967	0.981014
Right caudalmiddlefrontal	40.86	0.116	0.875	-80.00	0.085	0.175	-5.12	0.038	0.0985185	-5.26	0.132	0.513333	-5.44	0.365	0.690541
Left caudalmiddlefrontal	49.38	0.117	0.875	-136.13	0.016	0.074375	-0.88	0.751	0.802388	-10.28	0.010	0.233333	0.77	0.910	0.950746
Right cuneus	-14.66	0.684	0.911148	-108.22	0.094	0.182778	-7.74	0.009	0.05	2.84	0.495	0.826667	2.66	0.711	0.904909
Left cuneus	-52.43	0.102	0.875	-48.12	0.398	0.4975	-5.05	0.111	0.219722	-0.28	0.950	0.995	-1.87	0.810	0.929508
Right entorhinal	39.65	0.566	0.911148	-260.79	0.036	0.126	-2.82	0.603	0.730172	-14.85	0.054	0.343636	-4.34	0.743	0.912456
Left entorhinal	30.76	0.661	0.911148	-207.17	0.099	0.187297	-5.34	0.380	0.521569	-14.52	0.093	0.476	-34.56	0.021	0.21
Right frontalpole	-28.95	0.641	0.911148	111.00	0.313	0.429608	4.05	0.662	0.747419	7.65	0.560	0.8428	11.74	0.604	0.813077
Left frontalpole	-95.09	0.119	0.875	-27.68	0.797	0.833731	3.60	0.634	0.747419	17.62	0.101	0.476	28.57	0.124	0.478947
Right fusiform	2.84	0.941	0.954638	-52.07	0.448	0.54069	-10.90	0.001	0.01	0.05	0.991	0.995	-15.74	0.045	0.35
Left fusiform	18.12	0.630	0.911148	-73.64	0.273	0.39	-6.31	0.054	0.130345	-7.08	0.127	0.513333	-12.42	0.121	0.478947
Right inferiorparietal	-3.07	0.911	0.954265	-118.77	0.017	0.074375	-6.63	0.019	0.0554167	-4.22	0.289	0.652581	3.28	0.633	0.820556
Left inferiorparietal	26.95	0.385	0.911148	-131.24	0.019	0.0782353	-4.21	0.103	0.212059	-8.19	0.026	0.338333	-1.85	0.769	0.928103
Right inferiortemporal	-9.05	0.775	0.911148	-103.96	0.066	0.164138	-6.29	0.045	0.1125	-3.22	0.467	0.81725	-16.07	0.037	0.32375
Left inferiortemporal	22.81	0.479	0.911148	-49.89	0.385	0.4975	-9.19	0.010	0.05	-5.71	0.256	0.634828	-6.50	0.453	0.756667
Right insula	-13.10	0.746	0.911148	7.10	0.922	0.922	-10.98	<0.001	0.00553	2.99	0.496	0.826667	7.67	0.311	0.640294
Left insula	-27.14	0.426	0.911148	-40.17	0.509	0.593833	-6.85	0.015	0.05	0.63	0.873	0.97	-3.88	0.570	0.797451
Right isthmuscingulate	-59.66	0.197	0.875	21.13	0.798	0.833731	-8.93	0.001	0.01	5.23	0.162	0.575217	-4.82	0.454	0.756667
Left isthmuscingulate	43.67	0.287	0.911148	114.57	0.119	0.20825	-6.64	0.017	0.0540909	-3.78	0.334	0.693824	-11.27	0.095	0.478947
Right lateraloccipital	22.75	0.494	0.911148	-61.01	0.304	0.4256	-4.84	0.062	0.137813	-4.00	0.274	0.639333	-6.03	0.339	0.659167
Left lateraloccipital	-3.37	0.924	0.954265	-111.89	0.079	0.171818	-6.39	0.012	0.05	-4.76	0.185	0.575217	-1.35	0.827	0.93371
Right lateralorbitofrontal	-27.96	0.373	0.911148	-47.57	0.395	0.4975	-0.62	0.847	0.871912	-3.52	0.442	0.811282	6.55	0.406	0.747895
Left lateralorbitofrontal	-35.77	0.252	0.911148	-93.78	0.093	0.182778	-3.56	0.274	0.399583	-2.64	0.566	0.8428	4.47	0.574	0.797451
Right lingual	-16.00	0.625	0.911148	-120.00	0.041	0.133636	-5.49	0.060	0.137813	-1.67	0.685	0.887963	0.13	0.986	0.986
Left lingual	-20.97	0.541	0.911148	-98.78	0.108	0.193846	-6.23	0.028	0.0753846	-0.74	0.854	0.97	-11.10	0.109	0.478947
Right medialorbitofrontal	5.37	0.895	0.954265	-66.01	0.364	0.480755	-4.38	0.162	0.2835	5.12	0.248	0.634828	20.04	0.009	0.14
Left medialorbitofrontal	-33.77	0.299	0.911148	-10.05	0.862	0.874493	-4.24	0.194	0.310227	3.47	0.452	0.811282	22.16	0.006	0.14
Right middletemporal	18.75	0.629	0.911148	-126.99	0.068	0.164138	-8.11	0.012	0.05	-4.68	0.300	0.65625	-6.32	0.418	0.750256
Left middletemporal	-24.74	0.502	0.911148	-200.47	0.003	0.028	-10.92	<0.001	0.00553	0.77	0.858	0.97	-2.54	0.733	0.912456
Right paracentral	28.04	0.433	0.911148	-114.68	0.073	0.170333	-9.03	0.015	0.05	-1.13	0.827	0.97	9.37	0.296	0.627879
Left paracentral	42.21	0.204	0.875	-55.44	0.348	0.468462	-1.57	0.673	0.747778	-5.92	0.263	0.634828	-9.73	0.287	0.627879
Right parahippocampal	33.64	0.599	0.911148	-186.72	0.104	0.191579	-4.38	0.300	0.428571	3.29	0.583	0.8428	-12.53	0.226	0.627879
Left parahippocampal	91.34	0.214	0.875	-190.90	0.147	0.250976	-0.58	0.888	0.90087	-10.51	0.072	0.42	-18.26	0.070	0.478947
Right parsopercularis	-19.66	0.469	0.911148	-121.59	0.013	0.07	-3.36	0.219	0.340667	-0.35	0.927	0.995	-0.77	0.909	0.950746
Left parsopercularis	25.66	0.412	0.911148	-63.81	0.253	0.376809	-4.02	0.162	0.2835	-2.12	0.602	0.8428	4.88	0.487	0.774773
Right parsorbitalis	26.27	0.496	0.911148	-88.94	0.196	0.311818	-1.24	0.768	0.802388	-1.96	0.741	0.92625	6.65	0.516	0.797451
Left parsorbitalis	11.84	0.783	0.911148	-89.44	0.245	0.372826	5.93	0.113	0.219722	-8.48	0.110	0.48125	-29.63	0.001	0.035
Right parstriangularis	33.18	0.224	0.875	-85.64	0.078	0.171818	1.04	0.763	0.802388	-4.10	0.402	0.760541	14.14	0.095	0.478947
Left parstriangularis	-13.71	0.664	0.911148	-98.48	0.081	0.171818	-3.49	0.246	0.374348	2.80	0.511	0.83186	5.14	0.485	0.774773
Right pericalcarine	5.78	0.899	0.954265	-106.57	0.188	0.306047	-5.79	0.181	0.309024	-3.62	0.554	0.8428	6.23	0.555	0.797451
Left pericalcarine	-12.44	0.744	0.911148	-38.05	0.575	0.649194	-3.34	0.367	0.5138	-2.13	0.685	0.887963	-5.75	0.525	0.797451
Right postcentral	46.07	0.059	0.875	-169.87	<0.001	0.002065	-9.26	<0.001	0.00553	-4.56	0.207	0.5964	6.84	0.273	0.627879
Left postcentral	32.65	0.199	0.875	-150.59	0.001	0.0233333	-1.93	0.496	0.653333	-10.45	0.010	0.233333	-1.84	0.790	0.929508
Right posteriorcingulate	-20.11	0.573	0.911148	75.05	0.240	0.372826	-4.45	0.077	0.163333	4.42	0.213	0.5964	-9.76	0.112	0.478947
Left posteriorcingulate	-11.77	0.732	0.911148	-22.21	0.717	0.784219	-3.60	0.194	0.310227	-6.45	0.102	0.476	10.27	0.130	0.478947
Right precentral	-0.88	0.982	0.982	-139.36	0.048	0.14	-12.28	0.002	0.0175	-7.53	0.169	0.575217	4.63	0.623	0.820556
Left precentral	43.61	0.208	0.875	-132.15	0.033	0.121579	-5.41	0.138	0.254211	-10.08	0.052	0.343636	1.59	0.858	0.950746
Right precuneus	21.15	0.475	0.911148	-130.26	0.014	0.07	-10.00	0.001	0.01	-0.73	0.860	0.97	9.29	0.192	0.620455
Left precuneus	57.57	0.045	0.875	-147.93	0.004	0.028	-7.41	0.014	0.05	-8.69	0.042	0.343636	8.76	0.234	0.627879
Right rostralanteriorcingulate	-60.53	0.166	0.875	-142.91	0.068	0.164138	-1.25	0.728	0.79625	6.78	0.183	0.575217	22.95	0.010	0.14
Left rostralanteriorcingulate	-66.62	0.173	0.875	-95.88	0.272	0.39	-2.00	0.555	0.706364	-1.50	0.755	0.927193	13.78	0.098	0.478947
Right rostralmiddlefrontal	8.75	0.762	0.911148	-39.29	0.444	0.54069	3.22	0.425	0.572115	-0.20	0.971	0.995	23.05	0.020	0.21
Left rostralmiddlefrontal	-15.98	0.539	0.911148	-106.07	0.023	0.0894444	1.80	0.504	0.653333	-1.85	0.628	0.856154	23.93	<0.001	0.01267
Right superiorfrontal	36.35	0.170	0.875	-145.59	0.002	0.0233333	-1.18	0.650	0.747419	0.61	0.869	0.97	8.60	0.177	0.6195
Left superiorfrontal	24.12	0.356	0.911148	-188.39	<0.001	0.002065	-1.06	0.654	0.747419	-2.81	0.400	0.760541	9.39	0.105	0.478947
Right superiorparietal	12.14	0.690	0.911148	-111.28	0.042	0.133636	-3.21	0.260	0.387234	-8.86	0.029	0.338333	1.78	0.798	0.929508
Left superiorparietal	41.12	0.143	0.875	-141.60	0.005	0.0318182	-1.49	0.592	0.730172	-9.53	0.016	0.28	0.57	0.933	0.960441
Right superiortemporal	-9.72	0.794	0.911148	-94.45	0.157	0.261667	-6.98	0.019	0.0554167	-3.70	0.379	0.758	-1.10	0.880	0.950746
Left superiortemporal	-44.36	0.225	0.875	-130.18	0.047	0.14	-6.63	0.014	0.05	-2.36	0.536	0.8428	-6.38	0.332	0.659167
Right supramarginal	6.00	0.829	0.935968	-135.97	0.007	0.0408333	-9.41	0.001	0.01	-4.46	0.244	0.634828	5.04	0.445	0.756667
Left supramarginal	22.88	0.385	0.911148	-146.63	0.002	0.0233333	-3.01	0.195	0.310227	-10.72	0.001	0.07	-3.32	0.558	0.797451
Right temporalpole	-52.24	0.386	0.911148	-310.09	0.004	0.028	-0.71	0.921	0.921	-20.61	0.042	0.343636	-18.22	0.296	0.627879
Left temporalpole	-14.10	0.854	0.948889	-79.66	0.561	0.64377	-13.68	0.063	0.137813	-3.68	0.723	0.920182	-19.34	0.281	0.627879
Right transversetemporal	-18.10	0.688	0.911148	-25.54	0.749	0.806615	-9.25	0.132	0.24973	-4.10	0.636	0.856154	-16.45	0.273	0.627879
Left transversetemporal	4.39	0.927	0.954265	-16.68	0.845	0.869853	-13.46	0.007	0.049	3.62	0.602	0.8428	-13.29	0.268	0.627879

## Sheet: rs165656
Cortex	HETERO			HOMO			Time			Time *HETERO			Time *HOMO
	Coeff	P	P-FDR	Coeff	P	P-FDR	Coeff	P	P-FDR	Coeff	P	P-FDR	Coeff	P	P-FDR
Right MeanThickness	13.74	0.571	0.98913	-4.64	0.870	0.973731	-7.91	<0.001	0.00225	2.96	0.324	0.777	0.70	0.841	0.95375
Left MeanThickness	16.29	0.518	0.98913	-15.92	0.590	0.973731	-6.60	0.002	0.00933333	0.51	0.856	0.966812	0.68	0.835	0.95375
Right bankssts	-14.56	0.731	0.98913	26.18	0.598	0.973731	-7.65	0.058	0.116	-1.94	0.723	0.966812	-7.00	0.272	0.951481
Left bankssts	1.97	0.962	0.98913	-18.97	0.694	0.973731	-12.06	0.002	0.00933333	2.65	0.609	0.908571	5.16	0.390	0.95375
Right caudalanteriorcingulate	-14.43	0.775	0.98913	-33.88	0.567	0.973731	8.06	0.021	0.0544444	0.49	0.917	0.966812	-5.59	0.308	0.951481
Left caudalanteriorcingulate	-15.32	0.802	0.98913	45.51	0.526	0.973731	-0.46	0.908	0.922174	0.42	0.938	0.966812	-3.63	0.561	0.95375
Right caudalmiddlefrontal	10.74	0.716	0.98913	32.03	0.355	0.973731	-8.38	0.003	0.0123529	2.88	0.451	0.83475	-3.49	0.431	0.95375
Left caudalmiddlefrontal	3.99	0.914	0.98913	-3.68	0.932	0.973731	-4.77	0.142	0.211489	-0.66	0.881	0.966812	-1.24	0.809	0.95375
Right cuneus	33.70	0.391	0.98913	11.00	0.811	0.973731	-6.74	0.045	0.0975758	0.27	0.953	0.966812	1.85	0.727	0.95375
Left cuneus	25.71	0.459	0.98913	-38.34	0.346	0.973731	-3.36	0.345	0.439091	-5.80	0.234	0.712174	1.92	0.734	0.95375
Right entorhinal	94.80	0.218	0.98913	65.13	0.470	0.973731	-6.04	0.326	0.422593	0.60	0.943	0.966812	-18.16	0.063	0.84875
Left entorhinal	-2.64	0.973	0.98913	-5.81	0.950	0.977941	-8.46	0.229	0.314314	-13.72	0.154	0.567368	-3.53	0.751	0.95375
Right frontalpole	48.07	0.464	0.98913	-29.23	0.703	0.973731	-6.08	0.557	0.631129	23.23	0.102	0.476	22.54	0.173	0.951481
Left frontalpole	16.17	0.802	0.98913	-50.99	0.500	0.973731	-6.82	0.415	0.484167	32.60	0.005	0.116667	32.53	0.015	0.84875
Right fusiform	45.95	0.265	0.98913	-8.08	0.867	0.973731	-10.47	0.005	0.0184211	-4.47	0.375	0.83475	0.13	0.982	0.982
Left fusiform	26.06	0.526	0.98913	-15.29	0.751	0.973731	-8.81	0.020	0.0544444	-3.64	0.477	0.83475	-1.11	0.851	0.95375
Right inferiorparietal	16.37	0.598	0.98913	-13.98	0.701	0.973731	-8.92	0.006	0.02	2.34	0.594	0.908571	-1.15	0.821	0.95375
Left inferiorparietal	21.26	0.552	0.98913	-10.98	0.793	0.973731	-6.58	0.028	0.0653333	-1.98	0.626	0.908571	-2.48	0.597	0.95375
Right inferiortemporal	-22.57	0.527	0.98913	-22.05	0.598	0.973731	-9.31	0.011	0.035	1.18	0.810	0.966812	-2.02	0.723	0.95375
Left inferiortemporal	46.21	0.173	0.98913	-16.47	0.677	0.973731	-13.98	0.001	0.007	2.07	0.707	0.966812	3.55	0.579	0.95375
Right insula	77.11	0.053	0.8225	-21.20	0.648	0.973731	-15.41	<0.001	0.00056	9.99	0.036	0.28	10.24	0.063	0.84875
Left insula	26.07	0.468	0.98913	-31.46	0.455	0.973731	-6.38	0.046	0.0975758	-0.89	0.838	0.966812	-0.85	0.865	0.95375
Right isthmuscingulate	-4.25	0.932	0.98913	-36.79	0.530	0.973731	-11.51	<0.001	0.0014875	6.05	0.141	0.548333	8.36	0.078	0.84875
Left isthmuscingulate	72.87	0.094	0.8225	-7.58	0.882	0.973731	-5.71	0.070	0.129231	-7.55	0.079	0.457692	-1.78	0.719	0.95375
Right lateraloccipital	54.18	0.127	0.889	9.59	0.818	0.973731	-5.32	0.071	0.129231	-3.13	0.436	0.83475	-2.26	0.627	0.95375
Left lateraloccipital	41.30	0.272	0.98913	-54.11	0.220	0.973731	-8.28	0.005	0.0184211	-1.24	0.754	0.966812	0.83	0.856	0.95375
Right lateralorbitofrontal	-6.40	0.850	0.98913	8.36	0.833	0.973731	-6.42	0.079	0.134878	8.62	0.085	0.457692	5.28	0.361	0.951481
Left lateralorbitofrontal	1.88	0.956	0.98913	-45.54	0.255	0.973731	-7.75	0.036	0.0812903	5.08	0.314	0.777	5.63	0.335	0.951481
Right lingual	0.31	0.993	0.993	-6.58	0.878	0.973731	-5.99	0.072	0.129231	-0.45	0.920	0.966812	-0.26	0.961	0.982
Left lingual	-5.81	0.879	0.98913	-7.66	0.865	0.973731	-7.33	0.024	0.06	-2.23	0.614	0.908571	3.01	0.556	0.95375
Right medialorbitofrontal	-29.59	0.496	0.98913	-18.67	0.714	0.973731	-8.26	0.020	0.0544444	14.10	0.004	0.116667	9.31	0.097	0.84875
Left medialorbitofrontal	24.03	0.466	0.98913	-48.61	0.209	0.973731	-9.24	0.012	0.0365217	15.85	0.002	0.116667	8.80	0.131	0.951481
Right middletemporal	12.93	0.765	0.98913	38.41	0.450	0.973731	-11.49	0.002	0.00933333	2.42	0.626	0.908571	-1.34	0.816	0.95375
Left middletemporal	-44.12	0.300	0.98913	-82.44	0.100	0.973731	-14.64	<0.001	0.00056	6.33	0.179	0.6265	5.06	0.353	0.951481
Right paracentral	19.17	0.628	0.98913	4.93	0.915	0.973731	-8.09	0.054	0.111176	0.69	0.904	0.966812	-3.68	0.578	0.95375
Left paracentral	60.91	0.091	0.8225	15.93	0.705	0.973731	-1.99	0.637	0.686	-4.98	0.390	0.83475	-4.25	0.527	0.95375
Right parahippocampal	2.19	0.975	0.98913	-90.41	0.272	0.973731	-5.07	0.297	0.392264	2.69	0.685	0.959	-0.79	0.918	0.982
Left parahippocampal	76.60	0.311	0.98913	-151.00	0.090	0.973731	-5.38	0.256	0.344615	1.26	0.845	0.966812	-9.66	0.196	0.951481
Right parsopercularis	13.97	0.653	0.98913	-4.85	0.894	0.973731	-4.76	0.125	0.194444	2.63	0.534	0.89	0.27	0.957	0.982
Left parsopercularis	-7.45	0.826	0.98913	-18.39	0.644	0.973731	-9.79	0.003	0.0123529	9.44	0.033	0.28	5.90	0.247	0.951481
Right parsorbitalis	44.18	0.281	0.98913	-5.80	0.904	0.973731	-7.96	0.091	0.151667	7.89	0.219	0.712174	14.50	0.053	0.84875
Left parsorbitalis	20.31	0.671	0.98913	7.12	0.899	0.973731	-1.22	0.782	0.829394	1.17	0.846	0.966812	0.40	0.955	0.982
Right parstriangularis	-28.56	0.341	0.98913	8.39	0.811	0.973731	-4.93	0.208	0.297143	11.01	0.041	0.287	3.77	0.544	0.95375
Left parstriangularis	-57.21	0.092	0.8225	-59.81	0.132	0.973731	-9.32	0.006	0.02	12.26	0.008	0.14	10.54	0.047	0.84875
Right pericalcarine	18.59	0.705	0.98913	5.61	0.922	0.973731	-4.31	0.380	0.458621	-3.21	0.632	0.908571	-5.15	0.508	0.95375
Left pericalcarine	22.25	0.585	0.98913	43.29	0.365	0.973731	-0.48	0.909	0.922174	-6.28	0.272	0.7616	-7.71	0.245	0.951481
Right postcentral	52.31	0.082	0.8225	0.57	0.987	0.987	-10.45	<0.001	0.00225	0.57	0.886	0.966812	-1.57	0.735	0.95375
Left postcentral	18.42	0.557	0.98913	6.08	0.868	0.973731	-2.67	0.412	0.484167	-7.05	0.114	0.49875	-4.75	0.358	0.951481
Right posteriorcingulate	25.65	0.498	0.98913	-13.52	0.761	0.973731	-3.62	0.215	0.301	1.21	0.760	0.966812	-1.48	0.748	0.95375
Left posteriorcingulate	-38.81	0.284	0.98913	8.92	0.833	0.973731	-6.00	0.063	0.1225	3.38	0.441	0.83475	-4.60	0.366	0.951481
Right precentral	36.21	0.405	0.98913	11.17	0.826	0.973731	-14.06	0.002	0.00933333	-0.03	0.996	0.996	-4.99	0.475	0.95375
Left precentral	66.16	0.085	0.8225	-8.60	0.848	0.973731	-6.21	0.137	0.208478	-5.52	0.333	0.777	-5.10	0.440	0.95375
Right precuneus	16.66	0.620	0.98913	-9.67	0.806	0.973731	-11.63	0.001	0.007	3.63	0.423	0.83475	3.20	0.542	0.95375
Left precuneus	52.81	0.124	0.889	23.87	0.552	0.973731	-7.84	0.025	0.0603448	-4.79	0.313	0.777	-2.02	0.714	0.95375
Right rostralanteriorcingulate	-124.50	0.004	0.28	-9.37	0.853	0.973731	0.23	0.955	0.955	4.14	0.467	0.83475	8.31	0.208	0.951481
Left rostralanteriorcingulate	18.61	0.728	0.98913	20.36	0.746	0.973731	-1.88	0.630	0.686	-0.66	0.901	0.966812	3.59	0.560	0.95375
Right rostralmiddlefrontal	-17.93	0.562	0.98913	-17.82	0.622	0.973731	-2.53	0.581	0.645556	12.09	0.055	0.35	12.33	0.092	0.84875
Left rostralmiddlefrontal	-16.43	0.564	0.98913	-26.71	0.424	0.973731	-2.82	0.373	0.45807	10.80	0.013	0.182	6.58	0.191	0.951481
Right superiorfrontal	-20.63	0.517	0.98913	-3.74	0.920	0.973731	-4.03	0.167	0.243542	9.06	0.024	0.28	0.74	0.872	0.95375
Left superiorfrontal	-8.83	0.788	0.98913	-15.38	0.690	0.973731	-4.79	0.077	0.13475	6.09	0.100	0.476	3.85	0.367	0.951481
Right superiorparietal	19.35	0.571	0.98913	10.93	0.785	0.973731	-5.50	0.094	0.153023	-0.37	0.935	0.966812	-5.92	0.255	0.951481
Left superiorparietal	31.34	0.350	0.98913	41.94	0.286	0.973731	-2.94	0.358	0.4475	-2.93	0.503	0.85878	-6.24	0.219	0.951481
Right superiortemporal	-1.47	0.971	0.98913	-27.87	0.558	0.973731	-10.67	0.002	0.00933333	3.42	0.459	0.83475	2.23	0.676	0.95375
Left superiortemporal	-34.50	0.392	0.98913	-81.45	0.086	0.973731	-11.43	<0.001	0.001666	4.71	0.259	0.755417	5.04	0.297	0.951481
Right supramarginal	-3.99	0.901	0.98913	-0.74	0.984	0.987	-12.41	<0.001	0.000956667	2.00	0.636	0.908571	3.02	0.537	0.95375
Left supramarginal	15.08	0.641	0.98913	-6.40	0.866	0.973731	-6.32	0.021	0.0544444	-3.90	0.293	0.777	-0.12	0.977	0.982
Right temporalpole	-9.54	0.894	0.98913	-93.19	0.267	0.973731	-4.77	0.559	0.631129	-13.41	0.231	0.712174	-6.08	0.639	0.95375
Left temporalpole	-19.21	0.815	0.98913	37.25	0.699	0.973731	-12.90	0.122	0.194091	-8.89	0.435	0.83475	-2.33	0.860	0.95375
Right transversetemporal	111.72	0.018	0.63	72.89	0.184	0.973731	-1.60	0.814	0.850448	-20.23	0.031	0.28	-11.19	0.304	0.951481
Left transversetemporal	71.83	0.144	0.916364	55.70	0.333	0.973731	-18.78	0.001	0.007	11.56	0.128	0.527059	4.00	0.649	0.95375

## Sheet: rs174674
Cortex	HETERO			HOMO			Time			Time *HETERO			Time *HOMO
	Coeff	P	P-FDR	Coeff	P	P-FDR	Coeff	P	P-FDR	Coeff	P	P-FDR	Coeff	P	P-FDR
Right MeanThickness	-33.15	0.155	0.678125	-7.52	0.819	0.995	-9.07	<0.001	7.77778e-05	4.53	0.104	0.4445	3.80	0.350	0.670976
Left MeanThickness	-14.63	0.550	0.895349	-4.42	0.898	0.995	-7.50	<0.001	0.000303333	1.59	0.543	0.844667	3.86	0.313	0.670976
Right bankssts	-25.94	0.524	0.895349	10.28	0.858	0.995	-17.00	<0.001	7.77778e-05	11.48	0.023	0.35	12.66	0.086	0.670976
Left bankssts	-51.45	0.183	0.7	-45.34	0.405	0.995	-9.55	0.007	0.0136111	-3.22	0.501	0.8225	8.77	0.211	0.670976
Right caudalanteriorcingulate	-16.71	0.732	0.958382	8.03	0.907	0.995	5.74	0.078	0.111429	3.60	0.415	0.806944	-2.03	0.753	0.864098
Left caudalanteriorcingulate	-15.98	0.785	0.958382	73.42	0.375	0.995	0.30	0.935	0.948551	-1.86	0.711	0.875	-3.57	0.628	0.760345
Right caudalmiddlefrontal	-28.07	0.315	0.805	33.26	0.399	0.995	-8.57	0.001	0.00241379	1.82	0.611	0.872857	-1.16	0.825	0.902344
Left caudalmiddlefrontal	-17.67	0.617	0.943478	-21.06	0.673	0.995	-5.67	0.061	0.0908511	-1.08	0.794	0.911148	5.95	0.322	0.670976
Right cuneus	-62.71	0.090	0.595	-1.56	0.976	0.995	-7.56	0.016	0.0287179	3.07	0.470	0.807561	-0.11	0.986	0.997
Left cuneus	-10.32	0.752	0.958382	52.95	0.252	0.995	-4.63	0.164	0.212593	-4.22	0.351	0.722647	7.99	0.227	0.670976
Right entorhinal	-98.72	0.181	0.7	-101.67	0.330	0.995	-11.71	0.046	0.0731818	1.20	0.879	0.932273	10.04	0.387	0.670976
Left entorhinal	-65.84	0.365	0.805	-224.68	0.029	0.676667	-19.72	0.003	0.00636364	6.46	0.473	0.807561	12.53	0.341	0.670976
Right frontalpole	110.67	0.075	0.595	-88.87	0.309	0.995	18.48	0.059	0.0897826	-21.89	0.101	0.4445	-0.90	0.963	0.991324
Left frontalpole	139.28	0.022	0.385	71.78	0.400	0.995	18.18	0.025	0.04375	-12.37	0.262	0.643548	9.16	0.569	0.751509
Right fusiform	-61.54	0.119	0.595	-33.05	0.552	0.995	-16.05	<0.001	7.77778e-05	7.75	0.098	0.4445	1.53	0.822	0.902344
Left fusiform	-30.62	0.437	0.805	-10.76	0.847	0.995	-11.65	0.001	0.00241379	0.93	0.845	0.918615	4.39	0.530	0.741176
Right inferiorparietal	-67.65	0.020	0.385	4.49	0.912	0.995	-11.46	<0.001	0.000315	7.32	0.071	0.4445	0.02	0.997	0.997
Left inferiorparietal	-28.10	0.413	0.805	-30.66	0.527	0.995	-10.61	<0.001	0.000329412	2.74	0.465	0.807561	9.78	0.076	0.670976
Right inferiortemporal	-39.59	0.250	0.805	-6.57	0.892	0.995	-14.95	<0.001	7.77778e-05	10.34	0.023	0.35	7.59	0.250	0.670976
Left inferiortemporal	-53.42	0.103	0.595	-28.04	0.543	0.995	-11.26	0.003	0.00636364	-1.10	0.830	0.918615	-3.62	0.630	0.760345
Right insula	-11.73	0.776	0.958382	-47.97	0.411	0.995	-13.09	<0.001	0.00023	6.82	0.127	0.4445	7.49	0.251	0.670976
Left insula	-2.21	0.950	0.963768	-8.28	0.868	0.995	-11.84	<0.001	0.000204615	7.87	0.050	0.35	9.12	0.119	0.670976
Right isthmuscingulate	-39.01	0.410	0.805	-10.71	0.873	0.995	-3.52	0.210	0.2625	-7.67	0.045	0.35	-0.60	0.914	0.957015
Left isthmuscingulate	-26.22	0.538	0.895349	-74.81	0.215	0.995	-10.03	0.001	0.00241379	-1.68	0.672	0.875	10.00	0.086	0.670976
Right lateraloccipital	-54.11	0.112	0.595	-3.76	0.937	0.995	-9.05	0.001	0.00241379	3.09	0.410	0.806944	3.58	0.513	0.741176
Left lateraloccipital	-48.57	0.190	0.7	5.08	0.923	0.995	-10.95	<0.001	0.000204615	2.81	0.443	0.807561	7.46	0.164	0.670976
Right lateralorbitofrontal	-25.31	0.437	0.805	-16.15	0.725	0.995	-2.10	0.542	0.621967	0.00	1.000	1	3.67	0.593	0.754727
Left lateralorbitofrontal	12.56	0.706	0.958382	-8.46	0.857	0.995	-0.69	0.840	0.877612	-5.18	0.269	0.643548	-9.22	0.179	0.670976
Right lingual	-30.39	0.384	0.805	0.50	0.992	0.995	-8.14	0.009	0.0165789	2.19	0.602	0.872857	6.49	0.291	0.670976
Left lingual	0.62	0.987	0.987	-0.30	0.995	0.995	-8.28	0.007	0.0136111	0.23	0.956	0.969855	3.85	0.523	0.741176
Right medialorbitofrontal	-9.84	0.814	0.958382	-22.40	0.705	0.995	-1.70	0.617	0.685556	1.94	0.676	0.875	4.39	0.518	0.741176
Left medialorbitofrontal	15.73	0.641	0.954681	8.07	0.866	0.995	0.46	0.897	0.923382	-1.88	0.698	0.875	-1.81	0.799	0.902097
Right middletemporal	-85.91	0.032	0.448	-101.65	0.072	0.995	-15.19	<0.001	7.77778e-05	7.12	0.121	0.4445	8.78	0.190	0.670976
Left middletemporal	-17.62	0.674	0.958382	-42.07	0.477	0.995	-10.74	0.001	0.00241379	-0.33	0.940	0.967647	0.68	0.916	0.957015
Right paracentral	-32.80	0.388	0.805	4.67	0.931	0.995	-12.19	0.002	0.00451613	6.19	0.244	0.632593	5.57	0.472	0.741176
Left paracentral	-29.94	0.394	0.805	-9.32	0.851	0.995	-7.65	0.055	0.0855556	3.51	0.517	0.8225	7.19	0.363	0.670976
Right parahippocampal	5.78	0.931	0.958382	-138.22	0.145	0.995	-7.89	0.082	0.112549	5.86	0.341	0.722647	7.97	0.376	0.670976
Left parahippocampal	-29.33	0.711	0.958382	-39.79	0.723	0.995	-7.08	0.113	0.149245	-1.16	0.848	0.918615	4.79	0.589	0.754727
Right parsopercularis	24.76	0.397	0.805	56.67	0.171	0.995	-5.07	0.080	0.112	3.83	0.331	0.722647	-2.15	0.709	0.841186
Left parsopercularis	57.13	0.071	0.595	39.43	0.376	0.995	-3.24	0.290	0.35	-1.70	0.683	0.875	-3.79	0.533	0.741176
Right parsorbitalis	11.81	0.768	0.958382	50.38	0.374	0.995	1.24	0.780	0.827273	-4.60	0.449	0.807561	-4.50	0.611	0.760345
Left parsorbitalis	45.25	0.315	0.805	-7.85	0.902	0.995	-4.15	0.314	0.366333	6.11	0.277	0.643548	4.72	0.565	0.751509
Right parstriangularis	-23.04	0.422	0.805	-16.96	0.675	0.995	1.25	0.737	0.793692	-0.65	0.898	0.938209	-2.54	0.733	0.855167
Left parstriangularis	24.46	0.462	0.829231	35.26	0.453	0.995	3.79	0.229	0.281228	-8.41	0.050	0.35	-12.27	0.051	0.670976
Right pericalcarine	-73.90	0.110	0.595	6.60	0.919	0.995	-7.39	0.107	0.144038	4.14	0.507	0.8225	-8.56	0.347	0.670976
Left pericalcarine	-19.14	0.620	0.943478	35.17	0.519	0.995	-5.13	0.192	0.244364	-1.44	0.787	0.911148	6.68	0.393	0.670976
Right postcentral	3.05	0.919	0.958382	43.46	0.305	0.995	-9.16	0.001	0.00241379	-1.33	0.720	0.875	-5.65	0.299	0.670976
Left postcentral	30.27	0.301	0.805	0.85	0.984	0.995	-10.57	0.001	0.00241379	6.64	0.112	0.4445	5.54	0.363	0.670976
Right posteriorcingulate	-40.14	0.254	0.805	-110.65	0.027	0.676667	-7.87	0.004	0.00823529	7.64	0.037	0.35	6.98	0.191	0.670976
Left posteriorcingulate	-120.01	<0.001	0.00315	-129.82	0.002	0.14	-10.27	0.001	0.00241379	8.42	0.039	0.35	6.21	0.294	0.670976
Right precentral	8.50	0.833	0.958382	88.48	0.122	0.995	-22.03	<0.001	7.77778e-05	12.65	0.023	0.35	7.36	0.362	0.670976
Left precentral	5.83	0.877	0.958382	25.08	0.637	0.995	-14.46	<0.001	0.000501667	6.76	0.203	0.5824	11.84	0.127	0.670976
Right precuneus	-47.89	0.137	0.639333	-30.63	0.500	0.995	-13.45	<0.001	7.77778e-05	6.95	0.099	0.4445	6.69	0.275	0.670976
Left precuneus	-29.83	0.363	0.805	13.16	0.776	0.995	-14.54	<0.001	7.77778e-05	5.87	0.183	0.56	10.87	0.092	0.670976
Right rostralanteriorcingulate	-4.52	0.922	0.958382	-43.83	0.501	0.995	-0.09	0.981	0.981	5.67	0.285	0.643548	9.88	0.203	0.670976
Left rostralanteriorcingulate	-7.74	0.880	0.958382	-15.03	0.836	0.995	-1.32	0.718	0.785312	-1.74	0.725	0.875	5.01	0.489	0.741176
Right rostralmiddlefrontal	4.37	0.883	0.958382	-8.77	0.834	0.995	9.35	0.033	0.055	-7.28	0.221	0.595	-5.30	0.540	0.741176
Left rostralmiddlefrontal	4.23	0.877	0.958382	-3.06	0.937	0.995	5.51	0.069	0.100625	-2.38	0.563	0.853404	-8.62	0.152	0.670976
Right superiorfrontal	-17.79	0.563	0.895682	-1.40	0.974	0.995	-2.89	0.296	0.351186	5.22	0.166	0.553333	3.69	0.502	0.741176
Left superiorfrontal	-19.03	0.547	0.895349	25.48	0.568	0.995	-1.50	0.552	0.623226	1.94	0.573	0.853404	-4.93	0.327	0.670976
Right superiorparietal	-74.47	0.017	0.385	-10.53	0.810	0.995	-10.52	0.001	0.00241379	5.25	0.208	0.5824	8.46	0.165	0.670976
Left superiorparietal	-56.98	0.070	0.595	-25.12	0.571	0.995	-9.94	0.001	0.00241379	5.35	0.184	0.56	13.86	0.019	0.670976
Right superiortemporal	-6.41	0.867	0.958382	-87.63	0.106	0.995	-13.83	<0.001	0.000204615	6.67	0.115	0.4445	14.49	0.020	0.670976
Left superiortemporal	4.98	0.900	0.958382	-44.51	0.428	0.995	-8.98	0.002	0.00451613	-0.72	0.853	0.918615	7.03	0.217	0.670976
Right supramarginal	-49.75	0.103	0.595	3.01	0.944	0.995	-15.88	<0.001	7.77778e-05	9.73	0.012	0.35	4.31	0.443	0.738333
Left supramarginal	-3.99	0.897	0.958382	-17.41	0.689	0.995	-9.91	<0.001	0.00063	1.58	0.647	0.875	8.18	0.106	0.670976
Right temporalpole	68.92	0.318	0.805	-0.76	0.994	0.995	-16.56	0.031	0.0529268	3.76	0.719	0.875	21.03	0.169	0.670976
Left temporalpole	-67.76	0.385	0.805	-121.84	0.269	0.995	-15.75	0.045	0.0731818	-3.48	0.744	0.882712	1.82	0.907	0.957015
Right transversetemporal	-15.32	0.741	0.958382	23.20	0.723	0.995	-17.28	0.008	0.0151351	13.63	0.121	0.4445	-11.11	0.385	0.670976
Left transversetemporal	40.11	0.405	0.805	-3.89	0.954	0.995	-22.65	<0.001	0.000204615	14.73	0.036	0.35	19.78	0.054	0.670976

## Sheet: rs737866
Cortex	HETERO			HOMO			Time			Time *HETERO			Time *HOMO
	Coeff	P	P-FDR	Coeff	P	P-FDR	Coeff	P	P-FDR	Coeff	P	P-FDR	Coeff	P	P-FDR
Right MeanThickness	-15.20	0.513	0.944255	12.89	0.707	0.964576	-6.16	0.001	0.00333333	-0.17	0.953	0.995217	-2.86	0.504	0.758333
Left MeanThickness	-14.90	0.540	0.944255	6.31	0.860	0.973437	-6.02	<0.001	0.00303545	-0.57	0.835	0.995217	-0.16	0.968	0.986087
Right bankssts	-17.30	0.670	0.947059	15.28	0.798	0.964576	-8.39	0.011	0.0256667	-1.01	0.848	0.995217	-12.04	0.123	0.586923
Left bankssts	25.34	0.520	0.944255	5.04	0.931	0.984	-10.35	0.001	0.00333333	-2.23	0.652	0.995217	13.02	0.074	0.574
Right caudalanteriorcingulate	-3.53	0.942	0.995217	40.66	0.569	0.964576	8.24	0.004	0.0116667	-4.10	0.373	0.995217	3.00	0.656	0.791
Left caudalanteriorcingulate	-6.59	0.911	0.995217	44.97	0.604	0.964576	1.23	0.703	0.781111	-5.85	0.263	0.995217	-1.64	0.830	0.922222
Right caudalmiddlefrontal	-37.93	0.171	0.944255	-2.42	0.953	0.984	-7.82	0.001	0.00333333	-2.09	0.571	0.995217	5.93	0.275	0.659474
Left caudalmiddlefrontal	-34.90	0.317	0.944255	1.79	0.972	0.984	-5.62	0.036	0.0663158	-0.11	0.979	0.995217	2.97	0.636	0.791
Right cuneus	9.82	0.793	0.995217	61.20	0.269	0.964576	-3.46	0.205	0.275962	-5.56	0.206	0.995217	-7.65	0.236	0.611852
Left cuneus	-5.62	0.865	0.995217	48.00	0.327	0.964576	-0.78	0.787	0.824328	-11.09	0.018	0.995217	-6.47	0.344	0.659474
Right entorhinal	5.30	0.944	0.995217	15.28	0.890	0.973437	-7.89	0.123	0.1722	-0.67	0.935	0.995217	-15.98	0.186	0.586923
Left entorhinal	28.27	0.709	0.954423	17.17	0.878	0.973437	-14.83	0.011	0.0256667	-0.64	0.946	0.995217	-0.00	1.000	1
Right frontalpole	91.77	0.147	0.944255	-87.02	0.350	0.964576	12.91	0.130	0.178431	-15.96	0.244	0.995217	13.04	0.520	0.758333
Left frontalpole	-1.47	0.981	0.995217	-147.29	0.106	0.902222	16.70	0.019	0.0391176	-11.81	0.299	0.995217	15.50	0.356	0.659474
Right fusiform	-1.61	0.967	0.995217	47.52	0.408	0.964576	-13.69	<0.001	0.00056	5.76	0.236	0.995217	-7.61	0.287	0.659474
Left fusiform	15.96	0.682	0.947059	46.34	0.420	0.964576	-10.68	0.001	0.00333333	1.69	0.733	0.995217	-5.43	0.457	0.743953
Right inferiorparietal	-14.45	0.627	0.944255	28.25	0.520	0.964576	-8.71	0.001	0.00333333	3.03	0.472	0.995217	-5.71	0.358	0.659474
Left inferiorparietal	16.37	0.634	0.944255	17.24	0.734	0.964576	-6.66	0.007	0.0181481	-2.76	0.483	0.995217	-3.10	0.591	0.791
Right inferiortemporal	-53.24	0.112	0.944255	-18.87	0.701	0.964576	-10.62	<0.001	0.003003	4.62	0.332	0.995217	-2.91	0.678	0.791
Left inferiortemporal	13.64	0.681	0.947059	20.02	0.683	0.964576	-14.61	<0.001	0.0005775	3.50	0.509	0.995217	9.63	0.218	0.586923
Right insula	-4.76	0.907	0.995217	-29.09	0.630	0.964576	-9.59	0.001	0.00333333	2.72	0.561	0.995217	-3.06	0.655	0.791
Left insula	17.18	0.623	0.944255	26.57	0.606	0.964576	-6.23	0.018	0.0381818	-2.15	0.608	0.995217	0.41	0.948	0.986087
Right isthmuscingulate	-62.26	0.182	0.944255	-73.56	0.284	0.964576	-8.04	0.002	0.00608696	1.69	0.675	0.995217	3.31	0.575	0.789216
Left isthmuscingulate	-52.34	0.207	0.944255	-47.81	0.433	0.964576	-6.52	0.012	0.0270968	-8.35	0.044	0.995217	1.92	0.751	0.861803
Right lateraloccipital	17.19	0.617	0.944255	44.49	0.380	0.964576	-6.63	0.007	0.0181481	-0.13	0.973	0.995217	-4.93	0.389	0.672683
Left lateraloccipital	-2.26	0.952	0.995217	17.04	0.759	0.964576	-7.93	0.001	0.00333333	-0.88	0.818	0.995217	-3.76	0.503	0.758333
Right lateralorbitofrontal	-19.90	0.537	0.944255	12.45	0.793	0.964576	-1.06	0.723	0.790781	-3.64	0.450	0.995217	6.97	0.327	0.659474
Left lateralorbitofrontal	-37.66	0.252	0.944255	-45.35	0.349	0.964576	-7.31	0.015	0.0328125	4.45	0.357	0.995217	12.91	0.070	0.574
Right lingual	25.22	0.470	0.944255	45.29	0.379	0.964576	-2.90	0.280	0.356364	-6.74	0.120	0.995217	-8.78	0.168	0.586923
Left lingual	14.50	0.690	0.947059	36.32	0.498	0.964576	-7.08	0.009	0.0225	-1.60	0.709	0.995217	0.22	0.972	0.986087
Right medialorbitofrontal	-46.54	0.246	0.944255	-95.68	0.106	0.902222	0.80	0.789	0.824328	-2.89	0.549	0.995217	0.53	0.941	0.986087
Left medialorbitofrontal	-21.00	0.517	0.944255	-90.36	0.060	0.902222	0.90	0.770	0.824328	-6.02	0.226	0.995217	6.24	0.394	0.672683
Right middletemporal	-35.54	0.379	0.944255	66.52	0.264	0.964576	-10.50	0.001	0.00333333	-0.02	0.996	0.996	-2.96	0.676	0.791
Left middletemporal	21.53	0.608	0.944255	-1.22	0.984	0.984	-11.31	<0.001	0.00125	-1.10	0.808	0.995217	8.90	0.182	0.586923
Right paracentral	-38.81	0.292	0.944255	69.01	0.204	0.964576	-7.81	0.023	0.0447222	0.97	0.860	0.995217	-11.66	0.150	0.586923
Left paracentral	-51.03	0.133	0.944255	43.37	0.385	0.964576	-6.40	0.062	0.0986364	7.76	0.160	0.995217	-14.18	0.082	0.574
Right parahippocampal	10.55	0.876	0.995217	-109.00	0.274	0.964576	-2.35	0.556	0.627742	-4.54	0.479	0.995217	-0.41	0.965	0.986087
Left parahippocampal	53.30	0.493	0.944255	-73.43	0.522	0.964576	-7.93	0.044	0.077	2.72	0.667	0.995217	0.36	0.969	0.986087
Right parsopercularis	-31.05	0.281	0.944255	-74.94	0.079	0.902222	-4.68	0.066	0.101957	2.19	0.592	0.995217	2.92	0.627	0.791
Left parsopercularis	-60.27	0.051	0.944255	-75.61	0.096	0.902222	-4.89	0.067	0.101957	-1.33	0.756	0.995217	8.47	0.180	0.586923
Right parsorbitalis	-13.10	0.743	0.981321	-71.35	0.226	0.964576	-3.12	0.412	0.497241	-1.95	0.750	0.995217	22.45	0.014	0.385
Left parsorbitalis	-30.94	0.497	0.944255	-16.40	0.807	0.964576	-2.17	0.547	0.627705	1.10	0.849	0.995217	10.70	0.211	0.586923
Right parstriangularis	-26.18	0.350	0.944255	15.78	0.702	0.964576	-0.22	0.947	0.947	-1.08	0.836	0.995217	10.38	0.178	0.586923
Left parstriangularis	-37.93	0.244	0.944255	-77.21	0.108	0.902222	-3.26	0.221	0.291887	-2.20	0.608	0.995217	22.13	0.001	0.07
Right pericalcarine	-1.62	0.972	0.995217	52.44	0.448	0.964576	-7.17	0.074	0.110213	4.58	0.477	0.995217	-12.60	0.184	0.586923
Left pericalcarine	21.09	0.586	0.944255	66.32	0.246	0.964576	0.57	0.866	0.891471	-11.65	0.033	0.995217	-11.92	0.138	0.586923
Right postcentral	16.19	0.586	0.944255	19.74	0.652	0.964576	-12.01	<0.001	0.00035	1.89	0.623	0.995217	7.21	0.204	0.586923
Left postcentral	-7.22	0.809	0.995217	13.90	0.752	0.964576	-6.13	0.024	0.0454054	-0.56	0.898	0.995217	-3.85	0.548	0.782857
Right posteriorcingulate	31.40	0.380	0.944255	-31.23	0.554	0.964576	-2.15	0.365	0.448246	-1.19	0.756	0.995217	-7.98	0.157	0.586923
Left posteriorcingulate	-19.31	0.578	0.944255	29.16	0.569	0.964576	-4.17	0.110	0.157143	0.43	0.919	0.995217	-14.73	0.018	0.385
Right precentral	-89.22	0.025	0.875	-24.67	0.671	0.964576	-15.70	<0.001	0.000602	3.83	0.509	0.995217	-8.95	0.296	0.659474
Left precentral	-54.36	0.140	0.944255	-18.50	0.733	0.964576	-9.43	0.006	0.0168	1.64	0.767	0.995217	-8.41	0.301	0.659474
Right precuneus	20.88	0.509	0.944255	53.35	0.252	0.964576	-10.40	<0.001	0.00179375	4.60	0.292	0.995217	-6.38	0.321	0.659474
Left precuneus	-0.00	1.000	1	43.28	0.371	0.964576	-10.53	<0.001	0.00241111	3.17	0.489	0.995217	-9.33	0.167	0.586923
Right rostralanteriorcingulate	-69.19	0.101	0.944255	69.18	0.265	0.964576	6.50	0.055	0.0916667	-9.41	0.084	0.995217	6.83	0.393	0.672683
Left rostralanteriorcingulate	-10.38	0.840	0.995217	17.89	0.813	0.964576	-0.32	0.920	0.933333	-4.56	0.374	0.995217	5.73	0.446	0.743333
Right rostralmiddlefrontal	21.47	0.468	0.944255	-6.44	0.883	0.973437	7.13	0.059	0.0960465	-7.82	0.198	0.995217	8.58	0.339	0.659474
Left rostralmiddlefrontal	-14.23	0.602	0.944255	-14.33	0.722	0.964576	2.41	0.362	0.448246	-0.10	0.981	0.995217	7.81	0.213	0.586923
Right superiorfrontal	-47.39	0.109	0.944255	-17.58	0.685	0.964576	1.59	0.512	0.597333	-3.43	0.380	0.995217	-3.77	0.512	0.758333
Left superiorfrontal	-68.20	0.022	0.875	2.30	0.958	0.984	-1.62	0.469	0.556441	1.42	0.693	0.995217	-2.97	0.575	0.789216
Right superiorparietal	5.03	0.875	0.995217	74.29	0.116	0.902222	-5.46	0.043	0.077	-1.02	0.814	0.995217	-11.33	0.076	0.574
Left superiorparietal	-4.46	0.886	0.995217	86.02	0.062	0.902222	-3.00	0.249	0.322778	-3.21	0.443	0.995217	-14.18	0.022	0.385
Right superiortemporal	-25.45	0.510	0.944255	-30.28	0.594	0.964576	-8.60	0.002	0.00608696	0.89	0.841	0.995217	-4.38	0.505	0.758333
Left superiortemporal	-23.99	0.545	0.944255	-28.61	0.624	0.964576	-8.71	0.001	0.00333333	0.28	0.945	0.995217	3.10	0.603	0.791
Right supramarginal	-22.24	0.453	0.944255	56.37	0.198	0.964576	-12.27	<0.001	0.00035	3.23	0.429	0.995217	1.45	0.809	0.913387
Left supramarginal	-22.25	0.468	0.944255	0.89	0.984	0.984	-9.03	<0.001	0.00125	1.27	0.724	0.995217	5.17	0.329	0.659474
Right temporalpole	-40.78	0.556	0.944255	-19.49	0.849	0.973437	-13.06	0.049	0.0836585	12.03	0.258	0.995217	-28.51	0.070	0.574
Left temporalpole	92.70	0.211	0.944255	196.20	0.073	0.902222	-22.39	0.001	0.00333333	7.95	0.467	0.995217	22.16	0.170	0.586923
Right transversetemporal	-33.31	0.467	0.944255	50.64	0.454	0.964576	-9.29	0.100	0.145833	-2.57	0.777	0.995217	-23.40	0.082	0.574
Left transversetemporal	8.44	0.862	0.995217	62.62	0.383	0.964576	-10.46	0.023	0.0447222	-6.02	0.415	0.995217	-4.71	0.664	0.791

## Sheet: rs740603
Cortex	HETERO			HOMO			Time			Time *HETERO			Time *HOMO
	Coeff	P	P-FDR	Coeff	P	P-FDR	Coeff	P	P-FDR	Coeff	P	P-FDR	Coeff	P	P-FDR
Right MeanThickness	-42.24	0.047	0.205625	28.76	0.290	0.889412	-5.62	0.008	0.0368421	-2.33	0.423	0.98913	0.26	0.944	0.996
Left MeanThickness	-47.26	0.032	0.203636	30.07	0.285	0.889412	-4.98	0.012	0.04	-2.34	0.389	0.98913	-1.73	0.617	0.996
Right bankssts	-84.51	0.022	0.171111	40.07	0.394	0.889412	-9.43	0.015	0.0456522	-2.42	0.648	0.98913	2.28	0.737	0.996
Left bankssts	-53.27	0.158	0.343824	49.21	0.309	0.889412	-8.47	0.020	0.0518519	-1.05	0.833	0.98913	-4.92	0.440	0.964
Right caudalanteriorcingulate	-47.46	0.327	0.532326	-28.47	0.646	0.889412	9.46	0.005	0.025	-4.56	0.320	0.98913	-2.75	0.638	0.996
Left caudalanteriorcingulate	-113.38	0.045	0.205625	-10.70	0.882	0.949846	-4.33	0.245	0.323585	2.72	0.598	0.98913	11.35	0.086	0.964
Right caudalmiddlefrontal	-57.08	0.030	0.203636	21.75	0.518	0.889412	-7.66	0.005	0.025	-0.81	0.827	0.98913	0.24	0.960	0.996
Left caudalmiddlefrontal	-54.22	0.091	0.285833	62.58	0.128	0.715	-3.37	0.275	0.35125	-3.60	0.398	0.98913	-2.60	0.632	0.996
Right cuneus	-51.33	0.167	0.343824	-4.85	0.919	0.960149	-7.80	0.014	0.0445455	-0.20	0.963	0.98913	8.91	0.111	0.964
Left cuneus	-50.79	0.125	0.3125	-27.94	0.510	0.889412	-6.87	0.043	0.0813514	-1.27	0.785	0.98913	10.72	0.073	0.964
Right entorhinal	-37.78	0.611	0.758947	74.82	0.432	0.889412	-10.62	0.074	0.132821	-1.28	0.876	0.98913	7.50	0.474	0.964
Left entorhinal	91.50	0.205	0.41	204.86	0.028	0.714	-10.17	0.129	0.205227	-12.14	0.190	0.98913	1.80	0.879	0.996
Right frontalpole	41.23	0.524	0.703889	-43.69	0.599	0.889412	9.66	0.335	0.402203	-7.47	0.589	0.98913	11.38	0.520	0.983784
Left frontalpole	-21.65	0.730	0.875593	-40.39	0.616	0.889412	27.39	0.001	0.014	-24.72	0.029	0.546	-15.83	0.273	0.964
Right fusiform	-45.30	0.245	0.476389	10.40	0.835	0.941719	-13.05	<0.001	0.014	-0.67	0.891	0.98913	5.04	0.417	0.964
Left fusiform	-72.55	0.055	0.226471	-8.97	0.853	0.941719	-11.23	0.002	0.0155556	-0.20	0.968	0.98913	3.47	0.584	0.996
Right inferiorparietal	-40.40	0.158	0.343824	32.55	0.375	0.889412	-9.42	0.002	0.0155556	0.92	0.827	0.98913	4.40	0.414	0.964
Left inferiorparietal	-79.23	0.013	0.16625	20.15	0.619	0.889412	-9.23	0.001	0.014	2.86	0.465	0.98913	-0.10	0.985	0.996
Right inferiortemporal	-22.10	0.508	0.697255	39.50	0.357	0.889412	-7.33	0.034	0.0721212	-5.11	0.281	0.98913	1.33	0.826	0.996
Left inferiortemporal	-19.98	0.543	0.703889	38.55	0.361	0.889412	-9.78	0.012	0.04	-4.85	0.362	0.98913	-2.77	0.684	0.996
Right insula	-38.48	0.345	0.548864	35.54	0.496	0.889412	-7.40	0.028	0.0653333	-1.47	0.751	0.98913	-4.99	0.400	0.964
Left insula	-47.60	0.161	0.343824	-4.42	0.919	0.960149	-2.53	0.397	0.463167	-8.60	0.039	0.546	-4.51	0.392	0.964
Right isthmuscingulate	93.43	0.046	0.205625	79.84	0.182	0.79625	-3.04	0.277	0.35125	-9.99	0.011	0.525	0.93	0.850	0.996
Left isthmuscingulate	58.61	0.161	0.343824	87.83	0.102	0.714	-8.55	0.005	0.025	-2.42	0.563	0.98913	1.31	0.806	0.996
Right lateraloccipital	-46.28	0.167	0.343824	15.00	0.727	0.894035	-6.73	0.017	0.0495833	-2.62	0.499	0.98913	3.47	0.482	0.964
Left lateraloccipital	-58.60	0.096	0.285833	48.54	0.282	0.889412	-8.45	0.002	0.0155556	-0.83	0.828	0.98913	0.77	0.874	0.996
Right lateralorbitofrontal	-1.31	0.968	0.968	28.81	0.491	0.889412	-1.23	0.726	0.781846	-1.91	0.694	0.98913	2.41	0.697	0.996
Left lateralorbitofrontal	8.89	0.785	0.90082	61.63	0.143	0.715	-4.77	0.178	0.27087	1.04	0.831	0.98913	0.03	0.996	0.996
Right lingual	-56.37	0.098	0.285833	-17.96	0.680	0.894035	-6.44	0.040	0.0797222	-2.54	0.556	0.98913	6.78	0.219	0.964
Left lingual	-56.89	0.110	0.308	-10.85	0.811	0.941719	-6.82	0.028	0.0653333	-2.77	0.517	0.98913	1.83	0.737	0.996
Right medialorbitofrontal	13.69	0.738	0.875593	90.14	0.088	0.714	0.29	0.933	0.946522	0.72	0.881	0.98913	-4.14	0.499	0.970278
Left medialorbitofrontal	20.02	0.541	0.703889	81.18	0.055	0.714	1.86	0.608	0.675556	-3.40	0.497	0.98913	-5.45	0.394	0.964
Right middletemporal	-66.32	0.078	0.273	64.74	0.179	0.79625	-9.82	0.005	0.025	-3.89	0.415	0.98913	3.46	0.570	0.996
Left middletemporal	-43.87	0.276	0.495385	52.66	0.309	0.889412	-8.68	0.009	0.0368421	-3.93	0.388	0.98913	-2.63	0.650	0.996
Right paracentral	-67.71	0.067	0.260556	8.25	0.861	0.941719	-10.34	0.010	0.0368421	3.98	0.469	0.98913	0.04	0.996	0.996
Left paracentral	-29.56	0.391	0.599565	33.80	0.445	0.889412	-4.86	0.233	0.313654	-0.83	0.883	0.98913	0.67	0.925	0.996
Right parahippocampal	5.93	0.928	0.955294	142.56	0.093	0.714	-1.40	0.759	0.805	-7.69	0.226	0.98913	3.11	0.700	0.996
Left parahippocampal	-79.55	0.306	0.51	36.61	0.713	0.894035	0.69	0.876	0.901765	-13.24	0.033	0.546	-11.27	0.152	0.964
Right parsopercularis	-25.35	0.394	0.599565	14.30	0.708	0.894035	-3.72	0.209	0.298571	0.14	0.973	0.98913	0.33	0.950	0.996
Left parsopercularis	-35.89	0.253	0.478649	38.95	0.334	0.889412	-1.96	0.527	0.595	-3.76	0.381	0.98913	-5.07	0.356	0.964
Right parsorbitalis	-9.87	0.806	0.907813	20.68	0.689	0.894035	4.30	0.339	0.402203	-10.50	0.092	0.92	-7.24	0.362	0.964
Left parsorbitalis	9.94	0.830	0.907813	-4.48	0.940	0.967647	0.10	0.981	0.981	-1.81	0.756	0.98913	0.06	0.994	0.996
Right parstriangularis	-21.55	0.456	0.679149	8.27	0.824	0.941719	1.68	0.657	0.718594	-0.32	0.951	0.98913	-5.47	0.415	0.964
Left parstriangularis	21.98	0.497	0.697255	77.96	0.062	0.714	0.66	0.838	0.875522	-3.30	0.463	0.98913	-5.45	0.343	0.964
Right pericalcarine	-49.01	0.289	0.50575	20.58	0.728	0.894035	-10.01	0.033	0.0721212	2.49	0.699	0.98913	11.63	0.158	0.964
Left pericalcarine	-68.14	0.073	0.268947	-35.03	0.472	0.889412	-6.60	0.098	0.1715	-0.23	0.966	0.98913	9.91	0.159	0.964
Right postcentral	-72.31	0.011	0.16625	-38.32	0.288	0.889412	-9.95	<0.001	0.014	0.25	0.948	0.98913	-4.31	0.382	0.964
Left postcentral	-72.02	0.010	0.16625	-16.20	0.648	0.889412	-4.94	0.115	0.187209	-1.60	0.712	0.98913	-6.40	0.248	0.964
Right posteriorcingulate	58.34	0.098	0.285833	86.44	0.057	0.714	-2.81	0.310	0.380702	-1.73	0.652	0.98913	0.74	0.880	0.996
Left posteriorcingulate	9.76	0.767	0.894833	101.80	0.017	0.714	-6.81	0.027	0.0653333	1.26	0.767	0.98913	3.90	0.472	0.964
Right precentral	-78.90	0.047	0.205625	38.17	0.452	0.889412	-13.26	0.002	0.0155556	-0.07	0.990	0.99	-10.69	0.148	0.964
Left precentral	-55.05	0.122	0.3125	44.51	0.329	0.889412	-5.73	0.151	0.234889	-6.29	0.253	0.98913	-7.36	0.295	0.964
Right precuneus	-48.29	0.123	0.3125	0.94	0.981	0.981	-8.30	0.009	0.0368421	-3.12	0.476	0.98913	0.98	0.861	0.996
Left precuneus	-74.37	0.017	0.16625	-23.70	0.549	0.889412	-9.63	0.004	0.025	-2.11	0.648	0.98913	0.38	0.948	0.996
Right rostralanteriorcingulate	2.67	0.954	0.967826	10.68	0.858	0.941719	10.26	0.010	0.0368421	-9.50	0.081	0.92	-12.89	0.064	0.964
Left rostralanteriorcingulate	-33.26	0.506	0.697255	42.20	0.511	0.889412	4.44	0.223	0.306078	-12.39	0.015	0.525	-3.40	0.596	0.996
Right rostralmiddlefrontal	-29.85	0.303	0.51	1.24	0.974	0.981	7.25	0.104	0.177561	-5.35	0.384	0.98913	1.59	0.840	0.996
Left rostralmiddlefrontal	-2.68	0.922	0.955294	43.30	0.218	0.889412	4.00	0.193	0.287447	1.08	0.798	0.98913	-6.74	0.215	0.964
Right superiorfrontal	-20.44	0.468	0.6825	76.44	0.036	0.714	3.03	0.281	0.35125	-5.50	0.158	0.98913	-3.98	0.423	0.964
Left superiorfrontal	-56.84	0.044	0.205625	55.03	0.129	0.715	-1.73	0.505	0.579508	0.32	0.929	0.98913	1.10	0.810	0.996
Right superiorparietal	-72.49	0.015	0.16625	11.96	0.753	0.908793	-7.50	0.018	0.0504	-1.05	0.808	0.98913	4.80	0.387	0.964
Left superiorparietal	-85.45	0.003	0.16625	-18.49	0.618	0.889412	-6.42	0.038	0.0782353	-0.13	0.975	0.98913	4.14	0.446	0.964
Right superiortemporal	-8.57	0.819	0.907813	81.52	0.092	0.714	-6.59	0.041	0.0797222	-4.28	0.336	0.98913	-1.83	0.746	0.996
Left superiortemporal	-3.92	0.920	0.955294	74.13	0.139	0.715	-4.57	0.115	0.187209	-6.03	0.133	0.98913	-6.36	0.214	0.964
Right supramarginal	-77.26	0.005	0.16625	16.64	0.636	0.889412	-9.59	0.001	0.014	-1.19	0.770	0.98913	-4.82	0.354	0.964
Left supramarginal	-64.89	0.019	0.16625	30.68	0.385	0.889412	-5.70	0.029	0.0654839	-3.37	0.348	0.98913	-5.42	0.238	0.964
Right temporalpole	-74.57	0.273	0.495385	58.82	0.500	0.889412	-14.68	0.063	0.116053	3.36	0.757	0.98913	8.25	0.552	0.996
Left temporalpole	-44.79	0.568	0.722909	56.74	0.573	0.889412	-9.66	0.222	0.306078	-15.14	0.167	0.98913	-6.00	0.667	0.996
Right transversetemporal	-22.71	0.618	0.758947	33.84	0.563	0.889412	-15.63	0.019	0.0511538	0.48	0.958	0.98913	15.27	0.192	0.964
Left transversetemporal	-8.73	0.858	0.924	-34.44	0.582	0.889412	-6.63	0.206	0.298571	-6.05	0.404	0.98913	-21.48	0.021	0.964

## Sheet: rs2239393
Cortex	HETERO			HOMO			Time			Time *HETERO			Time *HOMO
	Coeff	P	P-FDR	Coeff	P	P-FDR	Coeff	P	P-FDR	Coeff	P	P-FDR	Coeff	P	P-FDR
Right MeanThickness	-8.09	0.721	0.945507	18.87	0.596	0.972708	-7.97	<0.001	0.00074	3.48	0.213	0.62125	-2.33	0.593	0.8302
Left MeanThickness	-9.31	0.695	0.945507	-3.36	0.928	0.996	-7.00	<0.001	0.00113077	1.13	0.667	0.95971	1.95	0.634	0.837455
Right bankssts	-13.34	0.735	0.945507	-14.25	0.818	0.975484	-7.95	0.035	0.0680556	-0.97	0.848	0.95971	-14.94	0.061	0.436154
Left bankssts	-12.24	0.745	0.945507	41.96	0.477	0.972708	-12.78	<0.001	0.00113077	2.96	0.536	0.95971	14.51	0.053	0.436154
Right caudalanteriorcingulate	-25.62	0.584	0.945507	39.61	0.590	0.972708	8.09	0.015	0.0375	-1.89	0.671	0.95971	-0.86	0.901	0.941343
Left caudalanteriorcingulate	28.85	0.615	0.945507	41.50	0.645	0.972708	1.03	0.781	0.803971	-3.83	0.447	0.95971	-1.72	0.827	0.932969
Right caudalmiddlefrontal	16.41	0.550	0.945507	37.55	0.384	0.972708	-7.58	0.005	0.0152174	-0.95	0.791	0.95971	1.25	0.824	0.932969
Left caudalmiddlefrontal	-17.75	0.606	0.945507	-9.92	0.854	0.975484	-5.32	0.082	0.130455	-0.78	0.849	0.95971	3.66	0.570	0.8302
Right cuneus	8.10	0.825	0.945507	56.69	0.323	0.972708	-6.33	0.046	0.0847368	0.47	0.913	0.95971	-1.24	0.853	0.932969
Left cuneus	-18.17	0.579	0.945507	-22.12	0.666	0.972708	-4.04	0.232	0.297818	-2.59	0.571	0.95971	-0.96	0.893	0.941343
Right entorhinal	50.34	0.486	0.945507	93.35	0.410	0.972708	-9.06	0.117	0.170625	3.97	0.611	0.95971	-25.61	0.037	0.436154
Left entorhinal	-70.11	0.337	0.945507	10.15	0.929	0.996	-14.76	0.028	0.0576471	1.34	0.882	0.95971	-9.48	0.501	0.74617
Right frontalpole	2.15	0.973	0.973	-64.39	0.509	0.972708	-4.73	0.627	0.696667	20.09	0.130	0.568235	32.52	0.118	0.502353
Left frontalpole	10.40	0.862	0.945507	-99.35	0.291	0.972708	-3.46	0.662	0.724063	27.78	0.010	0.175	36.61	0.030	0.436154
Right fusiform	5.49	0.887	0.945507	26.12	0.667	0.972708	-10.35	0.003	0.0110526	-2.96	0.529	0.95971	-5.23	0.477	0.74617
Left fusiform	-5.32	0.890	0.945507	-2.14	0.972	0.996	-10.81	0.003	0.0110526	0.72	0.881	0.95971	-1.62	0.829	0.932969
Right inferiorparietal	-18.26	0.527	0.945507	37.37	0.409	0.972708	-9.14	0.003	0.0110526	3.40	0.402	0.95971	-6.95	0.274	0.679677
Left inferiorparietal	-14.36	0.665	0.945507	27.46	0.598	0.972708	-7.53	0.008	0.0224	0.26	0.944	0.95971	-5.60	0.344	0.708235
Right inferiortemporal	-28.74	0.385	0.945507	-8.86	0.864	0.975484	-9.74	0.004	0.014	2.51	0.584	0.95971	-7.09	0.323	0.689394
Left inferiortemporal	29.25	0.366	0.945507	14.00	0.782	0.975484	-14.38	<0.001	0.00081375	2.01	0.694	0.95971	10.09	0.208	0.5964
Right insula	36.28	0.341	0.945507	-34.45	0.564	0.972708	-16.38	<0.001	7e-05	14.03	0.001	0.07	4.81	0.478	0.74617
Left insula	12.61	0.712	0.945507	-29.87	0.577	0.972708	-5.14	0.086	0.133778	-4.28	0.289	0.749259	2.84	0.652	0.837455
Right isthmuscingulate	-40.98	0.377	0.945507	-31.62	0.664	0.972708	-11.79	<0.001	0.000198333	5.94	0.115	0.568235	16.79	0.005	0.175
Left isthmuscingulate	29.58	0.472	0.945507	-54.16	0.402	0.972708	-7.21	0.016	0.0386207	-5.23	0.192	0.610909	4.30	0.492	0.74617
Right lateraloccipital	18.53	0.581	0.945507	44.03	0.403	0.972708	-6.33	0.023	0.0519355	-0.41	0.913	0.95971	-6.05	0.301	0.679677
Left lateraloccipital	-15.38	0.675	0.945507	-13.64	0.812	0.975484	-8.98	0.001	0.004375	0.77	0.834	0.95971	-0.35	0.952	0.965797
Right lateralorbitofrontal	-27.23	0.383	0.945507	34.92	0.475	0.972708	-5.78	0.093	0.141522	8.38	0.072	0.568235	0.48	0.948	0.965797
Left lateralorbitofrontal	-35.62	0.264	0.945507	-65.09	0.193	0.972708	-6.86	0.048	0.0861538	2.48	0.596	0.95971	11.95	0.103	0.502353
Right lingual	9.15	0.788	0.945507	36.08	0.500	0.972708	-5.58	0.074	0.120465	-0.28	0.946	0.95971	-4.89	0.458	0.74617
Left lingual	-14.27	0.687	0.945507	15.46	0.781	0.975484	-7.53	0.014	0.0362963	-0.79	0.847	0.95971	2.86	0.658	0.837455
Right medialorbitofrontal	-23.81	0.551	0.945507	-75.15	0.231	0.972708	-6.98	0.038	0.0718919	12.40	0.007	0.175	6.02	0.395	0.727632
Left medialorbitofrontal	5.11	0.867	0.945507	-104.12	0.031	0.972708	-8.02	0.022	0.0513333	12.52	0.009	0.175	11.44	0.122	0.502353
Right middletemporal	-14.44	0.713	0.945507	97.22	0.116	0.972708	-11.22	0.001	0.004375	2.68	0.561	0.95971	-8.24	0.253	0.655926
Left middletemporal	-78.92	0.046	0.945507	-47.42	0.442	0.972708	-15.11	<0.001	0.000168	6.48	0.138	0.568235	10.27	0.132	0.51
Right paracentral	-6.31	0.864	0.945507	45.64	0.428	0.972708	-7.20	0.068	0.113333	-1.60	0.763	0.95971	-5.92	0.477	0.74617
Left paracentral	22.95	0.501	0.945507	33.24	0.534	0.972708	-2.96	0.458	0.534333	-2.62	0.628	0.95971	-7.57	0.372	0.727632
Right parahippocampal	-59.58	0.363	0.945507	-101.19	0.325	0.972708	-4.45	0.331	0.399483	1.10	0.859	0.95971	-1.95	0.840	0.932969
Left parahippocampal	-27.57	0.717	0.945507	-128.35	0.283	0.972708	-10.04	0.026	0.0551515	4.77	0.431	0.95971	7.03	0.457	0.74617
Right parsopercularis	15.26	0.589	0.945507	-49.80	0.261	0.972708	-4.53	0.121	0.172857	1.69	0.669	0.95971	0.85	0.891	0.941343
Left parsopercularis	-50.96	0.102	0.945507	-49.87	0.305	0.972708	-8.54	0.006	0.0175	6.18	0.135	0.568235	9.33	0.149	0.51
Right parsorbitalis	3.33	0.932	0.945507	-3.02	0.960	0.996	-8.52	0.052	0.091	9.12	0.124	0.568235	24.22	0.009	0.21
Left parsorbitalis	-16.46	0.711	0.945507	24.74	0.722	0.975484	-1.47	0.723	0.766818	1.72	0.761	0.95971	-0.24	0.978	0.978
Right parstriangularis	-28.14	0.306	0.945507	20.54	0.633	0.972708	-4.88	0.187	0.251731	8.62	0.086	0.568235	11.37	0.148	0.51
Left parstriangularis	-71.44	0.021	0.735	-85.26	0.078	0.972708	-7.83	0.012	0.0323077	7.41	0.077	0.568235	22.58	0.001	0.07
Right pericalcarine	-5.91	0.897	0.945507	47.79	0.504	0.972708	-5.39	0.242	0.3025	-0.06	0.993	0.993	-13.22	0.176	0.56
Left pericalcarine	3.22	0.932	0.945507	44.31	0.456	0.972708	-1.56	0.693	0.746308	-4.81	0.368	0.92	-8.65	0.301	0.679677
Right postcentral	32.78	0.256	0.945507	8.12	0.857	0.975484	-11.86	<0.001	0.000168	0.85	0.818	0.95971	8.30	0.153	0.51
Left postcentral	6.32	0.829	0.945507	6.78	0.882	0.98	-3.67	0.234	0.297818	-5.81	0.164	0.604211	-1.77	0.786	0.932969
Right posteriorcingulate	-15.66	0.659	0.945507	18.42	0.741	0.975484	-2.81	0.304	0.373333	0.34	0.926	0.95971	-7.60	0.188	0.572174
Left posteriorcingulate	-30.53	0.358	0.945507	60.99	0.242	0.972708	-5.01	0.097	0.144468	1.28	0.754	0.95971	-11.21	0.079	0.436154
Right precentral	-11.07	0.786	0.945507	11.15	0.861	0.975484	-15.18	<0.001	0.00113077	1.60	0.775	0.95971	-7.64	0.385	0.727632
Left precentral	15.18	0.681	0.945507	-13.44	0.817	0.975484	-7.33	0.064	0.109268	-4.20	0.431	0.95971	-2.69	0.747	0.932969
Right precuneus	-7.45	0.811	0.945507	41.03	0.401	0.972708	-11.39	<0.001	0.00112	5.57	0.184	0.610909	-7.03	0.283	0.679677
Left precuneus	30.69	0.335	0.945507	55.13	0.270	0.972708	-9.24	0.005	0.0152174	-0.37	0.934	0.95971	-8.65	0.213	0.5964
Right rostralanteriorcingulate	-96.28	0.019	0.735	46.85	0.463	0.972708	0.01	0.999	0.999	5.75	0.278	0.748462	9.85	0.235	0.632692
Left rostralanteriorcingulate	13.40	0.789	0.945507	-19.84	0.800	0.975484	-2.51	0.495	0.568033	0.93	0.852	0.95971	6.36	0.412	0.739487
Right rostralmiddlefrontal	-19.82	0.490	0.945507	-14.86	0.741	0.975484	-1.35	0.753	0.786716	10.05	0.087	0.568235	16.05	0.081	0.436154
Left rostralmiddlefrontal	-36.15	0.172	0.945507	-28.57	0.490	0.972708	-1.77	0.555	0.626613	7.91	0.053	0.568235	10.07	0.114	0.502353
Right superiorfrontal	-33.48	0.256	0.945507	0.22	0.996	0.996	-2.55	0.357	0.423559	5.71	0.129	0.568235	-2.73	0.641	0.837455
Left superiorfrontal	-28.38	0.352	0.945507	0.66	0.989	0.996	-3.75	0.143	0.2002	4.54	0.189	0.610909	1.31	0.808	0.932969
Right superiorparietal	3.63	0.907	0.945507	80.51	0.100	0.972708	-6.57	0.032	0.064	1.95	0.637	0.95971	-12.87	0.047	0.436154
Left superiorparietal	27.02	0.371	0.945507	99.35	0.037	0.972708	-4.05	0.177	0.242941	-0.36	0.928	0.95971	-12.82	0.044	0.436154
Right superiortemporal	-33.98	0.366	0.945507	-17.08	0.771	0.975484	-11.30	<0.001	0.00113077	6.16	0.150	0.583333	-4.62	0.488	0.74617
Left superiortemporal	-60.90	0.107	0.945507	-86.76	0.143	0.972708	-12.68	<0.001	0.000168	6.51	0.092	0.568235	10.94	0.070	0.436154
Right supramarginal	-18.30	0.536	0.945507	32.32	0.486	0.972708	-12.78	<0.001	0.000168	4.39	0.263	0.7364	-2.71	0.658	0.837455
Left supramarginal	-14.27	0.634	0.945507	3.28	0.944	0.996	-7.31	0.005	0.0152174	-2.06	0.552	0.95971	2.95	0.586	0.8302
Right temporalpole	-57.20	0.387	0.945507	-118.66	0.252	0.972708	-9.27	0.230	0.297818	-1.70	0.871	0.95971	-16.12	0.325	0.689394
Left temporalpole	-19.97	0.790	0.945507	116.49	0.322	0.972708	-17.87	0.024	0.0525	-1.65	0.876	0.95971	14.59	0.379	0.727632
Right transversetemporal	68.93	0.122	0.945507	93.11	0.182	0.972708	-1.54	0.810	0.821739	-17.28	0.048	0.568235	-24.58	0.073	0.436154
Left transversetemporal	50.15	0.283	0.945507	43.56	0.551	0.972708	-17.15	0.001	0.004375	8.84	0.213	0.62125	-2.37	0.831	0.932969

[truncated: 1 more sheets: rs5993883]
